# Supplementary material for: Gene expression variability across cells and species shapes the relationship between renal resident macrophages and infiltrated macrophages
Source: BMC Bioinformatics. 2023 Mar 1;24:72. doi: 10.1186/s12859-023-05198-z (PMC9976410; doi:10.1186/s12859-023-05198-z)
Supplement: Supplementary file 2 — Additional file 2. Supplementary Tables. Table S1. DEGs between resident and infiltrated macrophages in human. Table S2. DEGs between resident and infiltrated macrophages in mouse. Table S3. DEGs between resident and infiltrated macrophages in rat. Table S4. Enriched pathways of DEGs upregulated in resident macrophages. Table S5. Enriched pathways of DEGs upregulated in infiltrated macrophages. Table S6. DEGs between resident and infiltrated macrophages in at least one of the studied species (human, mouse, and rat) and with one-to-one orthologs across the studied species. The DEGs are shown with human gene symbols. Table S7. Regulons and the corresponding attributes in renal macrophages in human. Table S8. Regulons and the corresponding attributes in renal macrophages in mouse. Table S9. KEGG enrichment of TFs which belong to regulons with stronger evolutional conservation in infiltrated macrophages. Table S10. KEGG enrichment of TFs which belong to regulons with weaker evolutional conservation in infiltrated macrophages. Table S11. GO enrichment of TFs belonging to regulons which are preferably active in C4C6 branch. Table S12. GO enrichment of TFs belonging to regulons which are preferably active in C0 branch. Table S13. Cellular crosstalk between resident and infiltrated macrophages in human. Table S14. Cellular crosstalk between resident and infiltrated macrophages in mouse. Table S15. Common regulon pairs in human and mouse where regulons show comparatively high correlation with each other (|r| > 0.3) [file 12859_2023_5198_MOESM2_ESM.xlsx]

## Sheet: Table S1
Table S1. DEGs between resident and infiltrated macrophages in human.
	p_val	avg_logFC	pct.1	pct.2	p_val_adj
PELATON	1.08249e-90	-1.76545	0.031	0.979	1.45324e-86
CD74	1.36007e-65	2.00088	1	0.986	1.8259e-61
GPX1	2.0172e-61	1.62188	0.981	0.224	2.70808e-57
FCGR3A	1.42385e-59	-1.38141	0.362	0.979	1.91151e-55
STXBP2	4.13322e-59	-0.933442	0.107	0.846	5.54885e-55
HLA-DMA	6.50362e-58	1.32462	0.947	0.161	8.73112e-54
CTSS	3.03183e-57	-1.14353	0.686	1	4.07023e-53
RGS1	1.49654e-56	2.32198	0.906	0.035	2.0091e-52
S100A4	4.09867e-56	-1.38687	0.67	0.993	5.50246e-52
BCL2A1	6.4019e-56	-1.18959	0.192	0.909	8.59454e-52
AIF1	1.93569e-52	-0.91072	0.931	1	2.59867e-48
FCER1G	1.93402e-51	-1.00151	0.833	1	2.59643e-47
B2M	1.92004e-49	-0.647832	1	1	2.57765e-45
PSAP	3.45942e-48	-0.946123	0.736	0.993	4.64428e-44
OAZ1	2.39039e-47	-0.770829	0.871	1	3.20909e-43
S100A6	8.44664e-47	-1.12369	0.626	0.986	1.13396e-42
ARL4A	3.48472e-45	-0.898147	0.154	0.79	4.67823e-41
ALOX5AP	2.75651e-44	1.19133	0.77	0.007	3.70062e-40
CNIH4	1.65783e-43	-0.683271	0.063	0.65	2.22563e-39
SH3BGRL3	2.40477e-43	-0.850575	0.544	0.986	3.22841e-39
ABRACL	5.05232e-43	-0.607856	0.107	0.734	6.78274e-39
WARS1	4.65318e-41	-0.575325	0.063	0.636	6.24689e-37
LYST	1.63855e-40	-0.512525	0.044	0.594	2.19976e-36
RIPOR2	3.36622e-40	-0.518635	0.028	0.552	4.51915e-36
RPS19	1.40677e-39	-0.548279	1	1	1.88858e-35
IFITM3	3.31473e-38	-0.939457	0.289	0.825	4.45002e-34
TCF7L2	1.04544e-37	-0.460881	0.019	0.503	1.40351e-33
CLEC12A	2.68997e-37	-0.534514	0.072	0.622	3.61128e-33
CYTIP	6.00128e-37	-0.649933	0.151	0.727	8.05672e-33
MS4A7	6.88718e-36	-0.854213	0.547	0.951	9.24603e-32
HERPUD1	2.7973e-35	1.21543	0.877	0.455	3.75538e-31
ASAH1	4.46768e-35	-0.706063	0.321	0.86	5.99786e-31
MTSS1	1.16103e-34	-0.477419	0.05	0.552	1.55868e-30
SGK1	1.46507e-34	1.30867	0.774	0.161	1.96685e-30
ZFAND5	3.73396e-34	-0.799207	0.245	0.769	5.01284e-30
SEPTIN9	4.45969e-34	-0.448611	0.031	0.497	5.98713e-30
CFP	6.92957e-34	-0.595785	0.101	0.643	9.30295e-30
RPS18	9.32056e-34	0.508519	1	0.993	1.25129e-29
HES1	1.32715e-33	-0.708943	0.031	0.497	1.7817e-29
SAT1	2.41095e-33	-0.647459	0.972	1	3.2367e-29
GSN	3.18721e-33	0.749947	0.654	0.028	4.27883e-29
NFKBIZ	4.65533e-33	-0.846835	0.252	0.79	6.24979e-29
GPR183	7.58855e-33	0.975281	0.645	0.021	1.01876e-28
DENND10	1.21216e-32	-0.425064	0.038	0.497	1.62733e-28
RPL3	2.27705e-32	0.542461	0.997	0.993	3.05694e-28
LRRC25	2.37017e-32	-0.498029	0.16	0.706	3.18196e-28
FAM110A	3.03388e-32	-0.505294	0.013	0.427	4.07299e-28
KLF2	1.45981e-31	-0.972613	0.308	0.783	1.95979e-27
CDKN1C	2.08484e-31	-0.561609	0.041	0.483	2.79889e-27
MYO1G	3.10931e-31	-0.405611	0.053	0.517	4.17425e-27
HCK	6.02615e-31	-0.582898	0.236	0.748	8.0901e-27
RPL13	9.46867e-31	0.468959	1	1	1.27117e-26
SOD2	1.61026e-30	-0.809879	0.22	0.755	2.16177e-26
CRIP1	1.9265e-30	-0.560581	0.082	0.566	2.58633e-26
CEBPB	1.30403e-29	-0.709673	0.607	0.979	1.75066e-25
FGR	4.51607e-29	-0.530118	0.157	0.657	6.06282e-25
MT-CO2	6.5734e-29	-0.51437	1	1	8.82479e-25
MT-CO1	1.06031e-28	-0.491485	1	1	1.42346e-24
SPI1	2.28806e-28	-0.600241	0.459	0.888	3.07172e-24
GCH1	5.32546e-28	-0.32107	0.009	0.371	7.14944e-24
MYL6	7.38568e-28	-0.597467	0.786	0.993	9.91527e-24
LGALS1	1.2518e-27	-0.717441	0.513	0.93	1.68054e-23
CD9	1.25798e-27	0.740253	0.566	0.014	1.68884e-23
GMFG	1.73119e-27	-0.588016	0.437	0.846	2.32413e-23
RAP1B	2.77458e-27	-0.505984	0.135	0.601	3.72488e-23
CD79B	3.36713e-27	-0.352531	0.013	0.371	4.52038e-23
UNC119	1.06429e-26	-0.430836	0.075	0.51	1.42881e-22
ARPC2	1.33448e-26	-0.541378	0.723	0.965	1.79153e-22
ZEB2	1.52169e-26	-0.51608	0.132	0.594	2.04287e-22
RNF144B	1.72723e-26	-0.607612	0.182	0.65	2.31881e-22
BRI3	2.64828e-26	-0.542369	0.248	0.741	3.55531e-22
CSF2RA	3.81206e-26	0.596137	0.679	0.154	5.11769e-22
CTSC	5.26472e-26	-0.548552	0.292	0.776	7.06788e-22
PPDPF	6.91839e-26	-0.645859	0.255	0.692	9.28794e-22
YWHAH	1.10818e-25	0.904033	0.704	0.217	1.48773e-21
C19orf38	1.26927e-25	-0.371369	0.063	0.476	1.704e-21
SIDT2	1.52786e-25	-0.334626	0.041	0.427	2.05116e-21
NAMPT	2.05029e-25	-0.590115	0.318	0.79	2.75251e-21
SYTL1	2.27739e-25	-0.332923	0.013	0.35	3.05739e-21
ADGRE5	3.08e-25	-0.422397	0.063	0.476	4.1349e-21
SLC7A7	3.52559e-25	-0.401972	0.126	0.587	4.73311e-21
CUX1	1.95373e-24	-0.348891	0.072	0.483	2.62288e-20
S100A11	2.06033e-24	-0.559762	0.824	0.986	2.76599e-20
PRKCB	2.33184e-24	-0.339924	0.05	0.434	3.13049e-20
FLNA	2.51567e-24	-0.344652	0.05	0.434	3.37729e-20
AKR1B1	6.40499e-24	0.517129	0.535	0.035	8.59871e-20
SPN	1.23726e-23	-0.388011	0.101	0.517	1.66102e-19
RPS3	1.5156e-23	0.456559	0.997	0.958	2.03469e-19
CORO1A	2.01063e-23	-0.545548	0.469	0.867	2.69927e-19
CASP1	3.53352e-23	-0.45133	0.195	0.643	4.74375e-19
RAC2	5.47034e-23	-0.42015	0.104	0.517	7.34393e-19
ADA	5.76053e-23	-0.292513	0.013	0.322	7.73351e-19
RGCC	6.34772e-23	0.911835	0.487	0.007	8.52182e-19
RPL32	7.12206e-23	0.407941	1	1	9.56136e-19
MTPN	8.08477e-23	-0.408821	0.135	0.559	1.08538e-18
NAAA	8.61395e-23	-0.416038	0.167	0.608	1.15642e-18
CAPG	1.33939e-22	0.582141	0.547	0.063	1.79813e-18
HK3	1.43709e-22	-0.259762	0.003	0.287	1.92929e-18
CALM2	2.1637e-22	-0.586645	0.73	0.937	2.90476e-18
DNAJB1	4.65255e-22	-0.877576	0.34	0.727	6.24605e-18
MAPKAPK3	4.97693e-22	-0.358302	0.126	0.545	6.68152e-18
BIN2	1.38836e-21	-0.433407	0.085	0.462	1.86387e-17
NAP1L1	1.4448e-21	-0.548652	0.487	0.86	1.93965e-17
CD14	3.0516e-21	0.853573	0.5	0.042	4.09678e-17
CPPED1	3.66469e-21	-0.323911	0.072	0.441	4.91984e-17
RPS6	3.82169e-21	0.378867	1	1	5.13062e-17
C1QC	5.02659e-21	1.11219	0.513	0.056	6.7482e-17
ANXA2	5.95572e-21	-0.60098	0.421	0.804	7.99555e-17
ARHGDIB	9.94302e-21	-0.49643	0.708	0.937	1.33485e-16
CST3	1.09876e-20	0.571429	0.997	0.993	1.47509e-16
KCNJ2	1.53652e-20	-0.303885	0.006	0.273	2.06278e-16
AXL	2.20374e-20	0.511376	0.443	0.007	2.95852e-16
FKBP1A	2.4008e-20	-0.5149	0.418	0.79	3.22307e-16
RASGRP2	2.43486e-20	-0.293419	0.038	0.357	3.2688e-16
DNAJA1	4.14238e-20	-0.696792	0.292	0.685	5.56115e-16
VAMP5	5.64701e-20	-0.40171	0.157	0.566	7.58112e-16
RABGAP1L	8.96624e-20	-0.293419	0.038	0.35	1.20372e-15
NDRG2	1.27303e-19	0.430311	0.418	0	1.70904e-15
LYN	1.85255e-19	-0.386079	0.223	0.636	2.48705e-15
SLC2A6	2.70107e-19	-0.257996	0.016	0.287	3.62619e-15
EMP3	4.38881e-19	-0.536292	0.431	0.804	5.89198e-15
RPLP2	4.62456e-19	0.358371	1	0.986	6.20847e-15
ALDOA	5.15242e-19	-0.477485	0.447	0.79	6.91712e-15
LTA4H	6.36668e-19	-0.397832	0.138	0.517	8.54727e-15
IL13RA1	6.39766e-19	0.421838	0.484	0.056	8.58885e-15
GRN	6.83941e-19	0.517659	0.736	0.336	9.18191e-15
SAMSN1	1.01928e-18	-0.50539	0.245	0.643	1.36838e-14
CD48	1.06605e-18	-0.392382	0.148	0.524	1.43117e-14
RPL11	1.84271e-18	0.35295	0.997	0.993	2.47383e-14
PSMB9	1.86808e-18	-0.421278	0.192	0.587	2.5079e-14
RPL35A	3.89275e-18	0.394117	0.981	0.944	5.22602e-14
SOD1	5.11222e-18	-0.455068	0.274	0.657	6.86315e-14
ISG15	6.41115e-18	-0.357374	0.066	0.392	8.60697e-14
RARA	6.41859e-18	-0.325065	0.066	0.385	8.61695e-14
CAMK1	6.66607e-18	-0.299876	0.082	0.42	8.9492e-14
CREM	6.775e-18	0.482102	0.434	0.028	9.09544e-14
CFL1	7.56768e-18	-0.441254	0.843	0.979	1.01596e-13
C3	8.7541e-18	0.535794	0.409	0.014	1.17524e-13
ARPC3	1.69698e-17	-0.362779	0.843	0.951	2.27819e-13
RAC1	1.69919e-17	0.50636	0.855	0.573	2.28116e-13
CD63	2.4948e-17	0.588312	0.689	0.28	3.34927e-13
WSB1	3.11228e-17	-0.516384	0.409	0.748	4.17823e-13
RPL30	4.72876e-17	0.406481	0.978	0.881	6.34836e-13
ACTB	4.99283e-17	-0.364128	1	1	6.70287e-13
RALB	5.67589e-17	-0.270363	0.057	0.357	7.61988e-13
PLD4	5.98839e-17	0.469305	0.531	0.126	8.03942e-13
LIMD2	6.10114e-17	-0.434564	0.308	0.664	8.19078e-13
FCGR2B	6.37289e-17	0.462384	0.393	0.014	8.5556e-13
PRELID1	9.29775e-17	-0.4509	0.336	0.685	1.24822e-12
DBI	1.22788e-16	0.670364	0.642	0.287	1.64843e-12
RGS10	1.28569e-16	0.470437	0.689	0.308	1.72604e-12
TKT	2.46036e-16	-0.398692	0.233	0.594	3.30303e-12
UCP2	3.86426e-16	-0.356204	0.148	0.51	5.18777e-12
SLC11A1	3.9189e-16	-0.40214	0.242	0.622	5.26113e-12
PTPN6	4.3149e-16	-0.391477	0.346	0.706	5.79275e-12
RPS21	5.45378e-16	0.395693	0.896	0.741	7.3217e-12
GRK6	6.56865e-16	-0.259779	0.041	0.308	8.81842e-12
HSPA1B	6.83772e-16	-0.742048	0.575	0.811	9.17964e-12
CD81	8.4769e-16	0.420175	0.513	0.126	1.13802e-11
LTC4S	9.33503e-16	0.381038	0.371	0.014	1.25323e-11
H3-3A	9.94405e-16	-0.337365	0.871	0.958	1.33499e-11
RPS28	1.26379e-15	0.341003	0.987	0.965	1.69664e-11
RHOC	1.3892e-15	-0.431751	0.245	0.601	1.865e-11
OTULINL	1.41916e-15	0.380955	0.447	0.07	1.90522e-11
RPS5	1.67012e-15	0.388742	0.928	0.783	2.24213e-11
TREM2	1.86778e-15	0.457517	0.355	0.007	2.5075e-11
PPP1R15A	2.21126e-15	-0.731296	0.421	0.706	2.96862e-11
TPT1	2.78885e-15	0.414813	0.981	0.888	3.74403e-11
PKIB	3.56522e-15	0.390075	0.349	0.007	4.78631e-11
DUSP1	4.04168e-15	-0.576167	0.877	0.979	5.42596e-11
DRAP1	4.056e-15	-0.400342	0.352	0.699	5.44518e-11
LRRFIP1	4.16337e-15	-0.363515	0.387	0.755	5.58932e-11
HSPH1	4.20098e-15	-0.482585	0.195	0.538	5.63982e-11
NINJ1	4.35691e-15	-0.317904	0.097	0.413	5.84915e-11
TPPP3	6.628e-15	-0.253217	0.028	0.266	8.89809e-11
CD55	7.23751e-15	-0.462245	0.214	0.559	9.71636e-11
ALDH2	1.06863e-14	0.434263	0.462	0.098	1.43463e-10
TLE4	1.0904e-14	-0.350445	0.107	0.413	1.46386e-10
RPS15	1.36034e-14	0.3213	1	0.972	1.82626e-10
CLEC5A	1.36692e-14	0.350929	0.349	0.014	1.8351e-10
OGFRL1	1.46029e-14	0.394523	0.462	0.098	1.96044e-10
PTPRC	2.04175e-14	-0.409276	0.443	0.762	2.74105e-10
TCIRG1	2.51302e-14	-0.300548	0.11	0.413	3.37373e-10
TM6SF1	3.03372e-14	0.317755	0.33	0.007	4.07277e-10
UBC	3.58768e-14	-0.557966	0.881	0.972	4.81647e-10
S100A10	6.57068e-14	-0.451182	0.456	0.797	8.82114e-10
HLA-DOA	1.21496e-13	0.306278	0.33	0.014	1.63108e-09
PLSCR1	1.5929e-13	0.35244	0.409	0.07	2.13847e-09
MYD88	1.63433e-13	-0.255272	0.088	0.371	2.19409e-09
RPL19	1.6818e-13	0.312471	0.997	0.986	2.25782e-09
LGALS3	2.17429e-13	-0.33537	0.176	0.503	2.91899e-09
HMGN1	2.75456e-13	0.36061	0.519	0.161	3.69799e-09
TSPAN14	2.85557e-13	-0.263566	0.069	0.329	3.8336e-09
ERICH1	2.95058e-13	-0.303745	0.132	0.434	3.96115e-09
CTSH	2.9619e-13	0.427165	0.588	0.252	3.97635e-09
RPS8	3.10423e-13	0.338552	0.994	0.965	4.16743e-09
FILIP1L	3.2848e-13	0.353826	0.365	0.042	4.40985e-09
POU2F2	3.71455e-13	-0.312636	0.104	0.385	4.98678e-09
ZFP36L2	4.38612e-13	0.514517	0.736	0.441	5.88837e-09
RGS19	4.60888e-13	-0.30112	0.201	0.531	6.18743e-09
PGK1	4.68727e-13	-0.426803	0.409	0.699	6.29265e-09
GPR34	5.61753e-13	0.471794	0.462	0.126	7.54153e-09
CALHM6	5.81815e-13	-0.385099	0.538	0.825	7.81087e-09
TMEM14C	7.54131e-13	0.343014	0.547	0.203	1.01242e-08
RPL36A	8.31413e-13	0.300754	0.978	0.944	1.11617e-08
SPINT2	9.3861e-13	0.323359	0.494	0.147	1.26008e-08
RPS27A	1.00788e-12	0.305222	1	0.958	1.35308e-08
ARPC5	1.00836e-12	-0.388547	0.557	0.804	1.35372e-08
ARHGAP18	1.19063e-12	0.306185	0.333	0.028	1.59841e-08
APOE	1.22977e-12	1.13473	0.299	0.007	1.65097e-08
C5AR1	1.2957e-12	-0.328699	0.182	0.51	1.73947e-08
CXCL16	1.58502e-12	0.422745	0.736	0.462	2.12789e-08
IRAK3	1.63748e-12	-0.286644	0.189	0.503	2.19831e-08
EIF4E2	1.79903e-12	-0.263805	0.116	0.399	2.41519e-08
HSPD1	1.88369e-12	-0.443205	0.255	0.559	2.52885e-08
PSMA4	2.44266e-12	-0.327784	0.28	0.608	3.27927e-08
LDHB	2.56241e-12	0.325803	0.453	0.119	3.44004e-08
ARPC1B	2.65151e-12	-0.364512	0.717	0.916	3.55966e-08
LY86	2.97386e-12	0.367777	0.566	0.231	3.9924e-08
TNF	3.03475e-12	-0.396349	0.132	0.42	4.07415e-08
EEF1B2	3.13059e-12	0.408331	0.796	0.559	4.20282e-08
LCP1	3.32372e-12	-0.337861	0.242	0.552	4.4621e-08
PTP4A2	3.52664e-12	-0.332587	0.258	0.559	4.73451e-08
LSP1	4.21487e-12	-0.372924	0.604	0.839	5.65847e-08
VASP	4.63148e-12	-0.294651	0.274	0.601	6.21777e-08
CYBB	5.48665e-12	-0.26021	0.208	0.531	7.36582e-08
CSTB	5.49485e-12	-0.3708	0.431	0.72	7.37684e-08
ADM	6.32183e-12	-0.253187	0.05	0.28	8.48706e-08
TBCB	9.42824e-12	-0.272917	0.223	0.531	1.26574e-07
PPP1CA	1.22559e-11	-0.308731	0.355	0.664	1.64535e-07
ELOB	1.43359e-11	-0.345007	0.333	0.636	1.9246e-07
RPL18	1.79736e-11	0.313369	0.953	0.846	2.41296e-07
SRGN	1.81191e-11	0.475632	0.975	0.972	2.43249e-07
ITM2B	3.07975e-11	0.433254	0.909	0.937	4.13456e-07
TMEM156	3.47058e-11	0.258972	0.255	0	4.65925e-07
SRSF5	3.64443e-11	-0.382114	0.437	0.734	4.89265e-07
PSME2	3.65539e-11	-0.407826	0.27	0.545	4.90736e-07
LITAF	4.03364e-11	0.409754	0.522	0.21	5.41516e-07
IL1R2	6.20409e-11	0.551996	0.274	0.014	8.329e-07
SLC31A2	7.19332e-11	-0.353212	0.28	0.566	9.65704e-07
TSC22D3	7.58139e-11	-0.379057	0.755	0.93	1.0178e-06
CAPZA1	8.30499e-11	-0.271032	0.245	0.545	1.11494e-06
PLAC8	8.82507e-11	-0.28195	0.101	0.35	1.18477e-06
IL18	8.8697e-11	0.285983	0.327	0.049	1.19076e-06
CDC42	1.09422e-10	-0.372256	0.487	0.727	1.46898e-06
ENY2	1.19507e-10	-0.304129	0.283	0.573	1.60438e-06
PSMB8	1.2288e-10	-0.269639	0.179	0.455	1.64967e-06
BASP1	2.57031e-10	0.413519	0.509	0.21	3.45064e-06
CD300A	2.60984e-10	-0.256162	0.204	0.49	3.50371e-06
MGST2	4.22209e-10	0.258859	0.324	0.056	5.66816e-06
ATG3	6.02125e-10	-0.254647	0.267	0.559	8.08353e-06
HMOX1	6.36254e-10	-0.25448	0.211	0.49	8.54171e-06
GSTK1	8.05213e-10	-0.274429	0.252	0.531	1.081e-05
COX7A2	2.319e-09	-0.299251	0.425	0.678	3.11326e-05
RPS17	3.56923e-09	0.2691	0.981	0.937	4.79169e-05
RPL29	5.62804e-09	0.267585	0.969	0.867	7.55565e-05
PLIN2	7.47968e-09	-0.36108	0.17	0.413	0.000100415
ZNF706	1.05314e-08	-0.287643	0.374	0.615	0.000141384
NACA	1.11877e-08	-0.284287	0.877	0.965	0.000150194
BID	1.15658e-08	-0.302074	0.261	0.503	0.000155271
CTSB	1.30655e-08	0.342967	0.774	0.552	0.000175404
BTG1	1.55792e-08	-0.342607	0.689	0.881	0.000209151
C1QB	1.97356e-08	0.520001	0.494	0.21	0.000264951
HIF1A	2.24446e-08	0.279121	0.415	0.161	0.000301318
PEA15	2.416e-08	0.253943	0.274	0.049	0.000324348
LMNA	2.97921e-08	0.406847	0.201	0.007	0.000399958
TSPO	3.06185e-08	-0.277017	0.437	0.706	0.000411053
MEF2C	3.25982e-08	0.329111	0.585	0.343	0.000437631
CCL3	5.79085e-08	0.832388	0.503	0.245	0.000777422
ABI3	6.50986e-08	-0.274429	0.233	0.469	0.000873949
PYCARD	7.87615e-08	-0.269849	0.381	0.622	0.00105737
KLF4	1.09776e-07	-0.288989	0.384	0.643	0.00147375
SKIL	1.16134e-07	0.282114	0.462	0.217	0.0015591
PPT1	1.26822e-07	0.307425	0.604	0.392	0.00170258
TPM4	1.37272e-07	0.250924	0.368	0.133	0.00184287
CAPZB	1.40666e-07	-0.277508	0.491	0.685	0.00188844
RNH1	1.5418e-07	-0.292078	0.321	0.552	0.00206987
EVI2B	2.78583e-07	-0.252042	0.299	0.545	0.00373998
PSME1	3.06863e-07	-0.253057	0.362	0.587	0.00411964
RHOA	3.22013e-07	-0.296103	0.544	0.72	0.00432302
CCNL1	4.24786e-07	-0.262349	0.349	0.559	0.00570276
MSR1	5.24387e-07	0.305169	0.39	0.161	0.00703989
PPA1	5.46381e-07	0.256055	0.374	0.154	0.00733516
MRC1	7.36192e-07	0.27343	0.154	0	0.00988338
ZFAND2A	8.65011e-07	-0.336583	0.082	0.245	0.0116128
AKAP13	1.05912e-06	0.253703	0.531	0.308	0.0142187
FCGRT	1.11906e-06	0.267942	0.651	0.469	0.0150233
RNASET2	1.40314e-06	0.281601	0.855	0.762	0.0188372
RPL38	1.54514e-06	0.254327	0.906	0.783	0.0207435
SPP1	1.70521e-06	0.879041	0.182	0.021	0.0228925
PHACTR1	2.48294e-06	0.339297	0.358	0.147	0.0333334

## Sheet: Table S2
Table S2. DEGs between resident and infiltrated macrophages in mouse.
	p_val	avg_logFC	pct.1	pct.2	p_val_adj
Plac8	5.26749e-272	-2.36209	0.036	0.871	6.49113e-268
S100a6	1.4819e-201	-1.43786	0.086	0.816	1.82615e-197
Cd81	4.85458e-182	1.94841	0.997	0.301	5.9823e-178
C1qb	5.02001e-181	2.22082	1	0.332	6.18615e-177
C1qc	1.53009e-179	2.09857	0.999	0.293	1.88553e-175
C1qa	2.7066e-179	2.28691	0.999	0.332	3.33534e-175
Msrb1	9.99932e-179	-1.24866	0.11	0.789	1.23222e-174
Cebpb	1.37456e-178	-2.0363	0.243	0.904	1.69387e-174
S100a4	2.94836e-173	-0.860128	0.025	0.614	3.63326e-169
Nr4a1	1.84153e-169	-0.980548	0.013	0.562	2.26932e-165
Cd74	2.40822e-163	1.38727	1	0.847	2.96764e-159
Ifitm3	8.62656e-162	-1.50035	0.83	0.995	1.06305e-157
Smpdl3a	2.70321e-157	-1.01062	0.098	0.729	3.33117e-153
Napsa	2.29821e-141	-0.912007	0.136	0.756	2.83209e-137
Gsr	1.77604e-127	-0.523265	0.026	0.493	2.18862e-123
Samsn1	4.52278e-127	-0.632865	0.041	0.534	5.57342e-123
Rasgrp2	1.99758e-124	-0.460396	0.004	0.405	2.46162e-120
Slc25a5	2.419e-122	-0.929955	0.422	0.923	2.98093e-118
Anxa2	4.18693e-118	-0.829102	0.089	0.611	5.15956e-114
H3f3a	2.62831e-115	-0.884365	0.652	0.97	3.23887e-111
Cd72	3.72639e-113	1.07253	0.8	0.085	4.59203e-109
Mgst1	4.69641e-113	-0.571876	0.004	0.37	5.78738e-109
Arpc1b	3.11411e-105	-0.690458	0.886	0.995	3.83751e-101
Gpx1	5.11314e-101	-0.890242	0.825	0.978	6.30092e-97
Capg	5.54826e-100	-0.600117	0.022	0.397	6.83712e-96
Itm2b	5.38818e-99	0.626042	0.999	0.986	6.63985e-95
Tppp3	5.35222e-95	-0.599919	0.003	0.312	6.59555e-91
Hexb	9.87739e-95	0.892471	0.893	0.425	1.21719e-90
Vim	4.68473e-91	-0.880932	0.121	0.586	5.77299e-87
Itgal	7.23949e-91	-0.462211	0.025	0.384	8.92122e-87
Lgals3	1.11219e-90	-0.871957	0.561	0.937	1.37055e-86
Mcemp1	1.71308e-90	-0.378006	0.015	0.348	2.11102e-86
Lsp1	4.12326e-89	-0.803621	0.568	0.912	5.08109e-85
Tmem176b	1.00314e-87	0.818147	0.974	0.463	1.23617e-83
Cxcl16	8.06284e-85	0.802186	0.809	0.203	9.93584e-81
Slamf9	1.93019e-84	0.807381	0.743	0.156	2.37857e-80
Anxa1	8.52979e-82	-0.476085	0.023	0.348	1.05113e-77
Ahnak	2.2894e-81	-0.33832	0.019	0.337	2.82122e-77
Scimp	2.52255e-81	0.736284	0.673	0.09	3.10854e-77
Klf4	2.69272e-81	-0.423647	0.021	0.34	3.31823e-77
Mrpl33	3.2316e-81	-0.58717	0.229	0.715	3.9823e-77
Tmem176a	8.47488e-81	0.785182	0.887	0.342	1.04436e-76
H2-DMa	1.24008e-80	0.711144	0.973	0.63	1.52815e-76
Agpat4	1.74913e-80	-0.542731	0.057	0.433	2.15545e-76
Plaur	2.32079e-80	-0.305719	0.003	0.268	2.85991e-76
Klf2	5.16122e-80	-1.20233	0.217	0.655	6.36017e-76
Eno3	2.09321e-79	-0.46787	0.014	0.31	2.57946e-75
Tmcc1	1.78531e-78	-0.462227	0.079	0.485	2.20004e-74
Gngt2	3.23472e-78	-1.32142	0.509	0.816	3.98614e-74
Cytip	9.74111e-76	-0.428511	0.095	0.507	1.2004e-71
Taldo1	1.175e-75	-0.668811	0.378	0.795	1.44795e-71
Ceacam1	1.99649e-75	-0.303075	0.01	0.282	2.46027e-71
Actg1	2.89056e-75	-0.803139	0.864	0.964	3.56204e-71
Sat1	3.99577e-75	-0.861462	0.663	0.929	4.92399e-71
Fgr	4.98289e-75	-0.390215	0.083	0.485	6.14042e-71
S100a11	1.27796e-74	-0.657358	0.184	0.622	1.57483e-70
Prdx5	2.10379e-74	-0.866879	0.395	0.792	2.59251e-70
Cd14	1.08873e-73	0.704179	0.816	0.268	1.34164e-69
Selenop	5.27587e-73	0.81448	0.885	0.521	6.50146e-69
Coro1a	2.44827e-71	-0.626729	0.778	0.951	3.017e-67
Ms4a7	1.51053e-67	0.821224	0.673	0.14	1.86142e-63
Samhd1	3.5098e-67	-0.638887	0.287	0.71	4.32512e-63
Cdk2ap2	1.52224e-65	-0.697022	0.394	0.795	1.87585e-61
Cd44	5.13397e-65	-0.373964	0.072	0.425	6.32659e-61
Cdc42ep3	1.35701e-64	-0.265207	0.016	0.274	1.67224e-60
Adgre5	1.70539e-64	-0.44698	0.106	0.482	2.10156e-60
S100a10	1.9441e-64	-0.595038	0.073	0.414	2.39572e-60
Cadm1	3.59343e-64	0.597921	0.544	0.036	4.42818e-60
Fos	2.22616e-63	-1.01471	0.166	0.564	2.7433e-59
Calm1	2.60363e-62	-0.621281	0.919	0.981	3.20845e-58
Clec4e	5.08344e-62	-0.298381	0.002	0.208	6.26433e-58
Tgfbr1	2.15485e-61	0.64284	0.705	0.238	2.65543e-57
Hes1	1.13262e-60	-0.50534	0.051	0.359	1.39572e-56
Slc16a3	2.6881e-60	-0.250005	0.016	0.258	3.31255e-56
Bin2	3.93758e-60	-0.455888	0.157	0.548	4.85227e-56
Ccnd3	9.40394e-60	-0.380737	0.102	0.46	1.15885e-55
Psma7	1.56446e-59	-0.524947	0.415	0.797	1.92788e-55
Nadk	9.10375e-58	-0.34836	0.071	0.395	1.12185e-53
Arhgdib	3.2606e-57	-0.5379	0.606	0.877	4.01804e-53
Aldh2	5.21986e-57	-0.393259	0.136	0.51	6.43243e-53
Dusp2	3.28579e-56	-0.36931	0.022	0.266	4.04908e-52
Cib1	4.6522e-56	-0.282449	0.05	0.342	5.73291e-52
Ctss	1.76568e-55	0.396882	1	1	2.17585e-51
Cst3	1.83374e-55	0.466213	1	0.997	2.25972e-51
Cd63	5.86101e-55	0.640204	0.505	0.041	7.22252e-51
Rap1b	6.0049e-55	-0.620038	0.407	0.77	7.39984e-51
Alox5ap	4.18339e-54	-0.566764	0.727	0.923	5.15519e-50
Rap1a	6.29408e-54	-0.548687	0.393	0.762	7.7562e-50
Rgs10	8.06197e-54	0.559744	0.815	0.441	9.93476e-50
Ctsh	2.79057e-53	0.491954	0.97	0.792	3.43882e-49
P2ry6	9.42355e-53	0.554999	0.673	0.238	1.16126e-48
Cks2	3.83466e-52	-0.399849	0.048	0.321	4.72545e-48
Sub1	7.94372e-52	-0.510381	0.474	0.808	9.78904e-48
Cd244a	1.88746e-51	-0.282149	0.032	0.279	2.32592e-47
Zfp36	2.2145e-51	-0.546793	0.149	0.496	2.72893e-47
Capzb	5.06114e-51	-0.507806	0.578	0.866	6.23684e-47
Tmcc3	8.82846e-51	0.519424	0.484	0.047	1.08793e-46
Gyg	2.72589e-50	-0.278665	0.046	0.312	3.35911e-46
AB124611	4.7435e-50	-0.350526	0.162	0.529	5.84541e-46
Degs1	3.09546e-49	-0.371156	0.136	0.479	3.81453e-45
Myo1g	6.31382e-49	-0.305358	0.04	0.29	7.78052e-45
St3gal6	4.16621e-48	0.45875	0.477	0.052	5.13403e-44
Junb	2.44823e-47	-0.955776	0.296	0.638	3.01695e-43
Btg1	1.99077e-46	-0.644645	0.421	0.745	2.45323e-42
Lmo4	3.80841e-46	-0.278011	0.061	0.332	4.6931e-42
Arpc2	6.29812e-46	-0.433052	0.865	0.967	7.76117e-42
Plek	7.83282e-46	-0.346847	0.092	0.389	9.65239e-42
Timp2	1.24506e-45	0.476456	0.574	0.164	1.53429e-41
Ckb	3.68089e-44	0.502849	0.593	0.178	4.53595e-40
Cd300a	2.90087e-43	-0.462024	0.398	0.726	3.57475e-39
Emp3	3.47041e-43	-0.638822	0.484	0.756	4.27658e-39
Psmd8	6.7659e-43	-0.327165	0.159	0.493	8.33762e-39
H2aj	1.12622e-42	-0.417941	0.262	0.608	1.38784e-38
Dusp1	1.34406e-42	-0.832068	0.176	0.485	1.65628e-38
Basp1	2.41733e-42	0.436213	0.445	0.055	2.97888e-38
Srgn	2.71604e-42	-0.569737	0.673	0.871	3.34698e-38
Fis1	3.90047e-42	-0.356639	0.189	0.526	4.80655e-38
Myl6	9.08507e-42	-0.434337	0.749	0.937	1.11955e-37
Zyx	1.00987e-41	-0.343885	0.136	0.447	1.24446e-37
Lgmn	5.26416e-41	0.50513	0.831	0.532	6.48702e-37
H3f3b	8.85998e-41	-0.506523	0.941	0.992	1.09181e-36
Stk24	5.55305e-40	-0.267739	0.073	0.332	6.84303e-36
Pim1	7.64673e-40	-0.434032	0.106	0.384	9.42306e-36
Ctsc	1.30575e-39	0.450966	0.933	0.679	1.60908e-35
Ppdpf	1.68151e-39	-0.283716	0.077	0.334	2.07213e-35
Rhoa	1.98032e-39	-0.443817	0.469	0.775	2.44035e-35
Ly86	1.5778e-38	0.429157	0.882	0.619	1.94433e-34
Itga4	1.59624e-38	-0.258219	0.08	0.34	1.96705e-34
Cmpk1	1.77626e-38	-0.298596	0.155	0.468	2.18888e-34
Tyrobp	4.06233e-38	-0.29101	1	1	5.00601e-34
Ywhaz	1.3642e-37	-0.25265	0.086	0.348	1.6811e-33
Tmed5	7.71266e-37	-0.293099	0.14	0.436	9.50431e-33
Hck	1.02558e-36	-0.365711	0.282	0.619	1.26383e-32
Rpl8	2.87643e-36	-0.343806	0.944	0.995	3.54462e-32
Itgb2	3.46993e-36	-0.428585	0.31	0.619	4.27599e-32
Sec61b	9.92175e-36	-0.387974	0.369	0.688	1.22266e-31
Macroh2a1	1.34191e-35	-0.337232	0.205	0.515	1.65364e-31
Emb	1.34705e-35	-0.353158	0.156	0.441	1.65997e-31
Higd1a	1.38725e-35	-0.26581	0.097	0.356	1.70951e-31
Unc93b1	2.7728e-35	0.450685	0.848	0.625	3.41692e-31
Dbi	4.78996e-35	-0.402797	0.443	0.726	5.90267e-31
Rps19	1.78857e-34	-0.296806	1	1	2.20406e-30
Abracl	1.96722e-34	-0.30556	0.24	0.562	2.4242e-30
Pea15a	2.00499e-34	0.395343	0.465	0.115	2.47074e-30
Abi3	2.1762e-34	-0.397631	0.281	0.597	2.68173e-30
Plin2	2.68001e-34	-0.417527	0.317	0.622	3.30258e-30
Ostf1	2.8352e-34	-0.392346	0.465	0.742	3.49382e-30
Sod2	1.03203e-33	-0.370191	0.119	0.384	1.27177e-29
Arrb2	1.19374e-33	0.405375	0.558	0.216	1.47105e-29
Ptpn1	1.33879e-33	-0.330723	0.164	0.447	1.64979e-29
Gpcpd1	1.47046e-33	-0.318285	0.083	0.318	1.81205e-29
Ciao2a	1.67695e-33	-0.289103	0.161	0.449	2.06651e-29
Atp1b3	2.60406e-33	-0.260541	0.112	0.375	3.20898e-29
Mtpn	3.94828e-33	-0.260782	0.158	0.452	4.86546e-29
Atf3	1.7847e-32	-0.370517	0.061	0.271	2.19929e-28
Gmfg	3.77229e-32	-0.363139	0.465	0.756	4.6486e-28
Tmem51	1.89518e-31	-0.271511	0.169	0.452	2.33543e-27
Aif1	1.97439e-31	0.337752	0.809	0.441	2.43304e-27
Lgals1	3.19782e-31	-0.443884	0.161	0.427	3.94067e-27
Crip1	3.77484e-31	-0.956991	0.755	0.825	4.65173e-27
Itm2c	4.73427e-31	0.410215	0.611	0.315	5.83404e-27
Flna	6.28993e-31	-0.264547	0.13	0.392	7.75108e-27
Smc6	1.29316e-30	-0.299164	0.119	0.37	1.59356e-26
Hspa8	1.7059e-30	-0.427756	0.986	0.995	2.10219e-26
Pabpc1	2.20013e-30	-0.319409	0.294	0.592	2.71122e-26
Rps27a	9.13312e-30	-0.253155	0.997	1	1.12547e-25
Ap1s2	1.04968e-29	-0.252754	0.127	0.378	1.29352e-25
Cdkn1a	1.32379e-29	-0.362783	0.086	0.307	1.63131e-25
Serp1	1.98841e-29	-0.292715	0.257	0.556	2.45031e-25
Oaz1	2.54605e-29	-0.345502	0.812	0.932	3.13749e-25
Pitpna	3.52156e-29	-0.361461	0.495	0.764	4.33962e-25
Rpl36al	6.28245e-29	-0.334812	0.662	0.882	7.74186e-25
Irf7	6.81229e-29	-0.500048	0.191	0.452	8.39478e-25
Cfl1	7.71102e-29	-0.371641	0.757	0.901	9.50229e-25
Rps8	1.23447e-28	-0.284939	0.975	0.997	1.52124e-24
Anp32a	1.92614e-28	-0.363843	0.31	0.592	2.37358e-24
Zfand5	2.79342e-28	-0.253705	0.103	0.334	3.44233e-24
Snx5	4.9636e-28	0.380668	0.596	0.29	6.11665e-24
Dynll1	7.16521e-28	-0.397356	0.678	0.847	8.82969e-24
Rpl4	9.37693e-28	-0.295263	0.931	0.992	1.15552e-23
Arpc5	1.04134e-27	-0.339598	0.485	0.745	1.28324e-23
Arpc3	1.04778e-27	-0.341851	0.65	0.863	1.29117e-23
Lrrfip1	1.29989e-27	-0.277595	0.174	0.438	1.60185e-23
Pomp	2.08155e-27	-0.341862	0.516	0.759	2.56509e-23
Uqcrq	2.81521e-27	-0.294312	0.282	0.57	3.46918e-23
Fam49b	1.2328e-26	-0.333571	0.444	0.712	1.51919e-22
Eif3f	1.51572e-26	-0.35331	0.681	0.863	1.86782e-22
Mdh2	4.63883e-26	-0.281438	0.233	0.499	5.71643e-22
Atp5e	7.50462e-26	-0.347745	0.533	0.756	9.24794e-22
Aldoa	1.02992e-25	-0.356091	0.366	0.633	1.26917e-21
Psma4	1.10217e-25	-0.278301	0.229	0.496	1.35821e-21
Mpc2	1.32459e-25	-0.255414	0.187	0.441	1.63229e-21
Ube2d3	3.14111e-25	-0.335615	0.437	0.701	3.87079e-21
Tkt	3.95342e-25	-0.320386	0.339	0.608	4.8718e-21
Srp9	5.06519e-25	-0.257513	0.238	0.507	6.24184e-21
Cd47	7.8529e-25	-0.347252	0.431	0.688	9.67713e-21
C5ar1	8.60088e-25	0.405315	0.436	0.151	1.05989e-20
Cox6b1	1.73177e-24	-0.309834	0.628	0.838	2.13406e-20
Ncf4	2.1369e-24	-0.286419	0.272	0.542	2.6333e-20
Metrnl	2.24068e-24	-0.417829	0.417	0.658	2.76119e-20
Eif3k	3.16035e-24	-0.312703	0.548	0.778	3.89449e-20
Spi1	8.88134e-24	-0.344323	0.669	0.838	1.09445e-19
Zfp706	1.06487e-23	-0.298029	0.274	0.532	1.31224e-19
Eif4a1	1.15915e-23	-0.382298	0.657	0.814	1.42842e-19
Eif3e	2.08047e-23	-0.280819	0.328	0.597	2.56376e-19
Atp5h	2.31642e-23	-0.316446	0.491	0.723	2.85452e-19
Chmp4b	3.05164e-23	-0.306766	0.306	0.57	3.76054e-19
Gpx4	4.00992e-23	-0.309141	0.318	0.578	4.94142e-19
Gm2a	4.06036e-23	-0.334591	0.415	0.666	5.00358e-19
Fcgrt	6.6849e-23	0.319481	0.47	0.189	8.23781e-19
Cox4i1	7.51207e-23	-0.267273	0.856	0.956	9.25713e-19
Ninj1	1.32555e-22	-0.265422	0.079	0.26	1.63348e-18
Hnrnpa3	3.15914e-22	-0.287634	0.372	0.627	3.893e-18
Gnb2	3.43063e-22	-0.319862	0.572	0.775	4.22756e-18
Cox17	4.9563e-22	-0.268828	0.29	0.545	6.10765e-18
Sec61g	6.78549e-22	-0.315397	0.566	0.781	8.36176e-18
Psmb3	6.91795e-22	-0.258103	0.293	0.551	8.52499e-18
Tnfrsf1a	1.0476e-21	-0.254324	0.203	0.438	1.29096e-17
Chchd2	1.12194e-21	-0.290518	0.698	0.882	1.38257e-17
Rpl28	1.12776e-21	-0.282194	0.772	0.918	1.38974e-17
Atp5b	1.58866e-21	-0.298585	0.491	0.718	1.95771e-17
Igsf6	2.22622e-21	-0.275535	0.291	0.542	2.74337e-17
Hnrnpa2b1	3.69699e-21	-0.311818	0.459	0.682	4.5558e-17
Cox6a1	4.08909e-21	-0.296105	0.556	0.77	5.03899e-17
Fcgr4	5.9604e-21	0.325061	0.724	0.455	7.345e-17
Bst2	7.81768e-21	0.325932	0.699	0.43	9.63373e-17
Hmox1	9.01263e-21	-0.433777	0.106	0.299	1.11063e-16
Ptma	1.48964e-20	-0.33822	0.911	0.967	1.83569e-16
Prkcd	2.3064e-20	-0.26855	0.272	0.51	2.84217e-16
Uqcrfs1	2.53758e-20	-0.263895	0.281	0.521	3.12706e-16
Rac1	3.03704e-20	-0.26011	0.453	0.696	3.74255e-16
mt-Cytb	3.52989e-20	0.324178	0.969	0.904	4.34988e-16
Atpif1	4.11327e-20	0.320226	0.619	0.359	5.06878e-16
Naca	4.75153e-20	-0.262504	0.769	0.907	5.8553e-16
Cnn2	8.4425e-20	-0.259148	0.214	0.441	1.04037e-15
Ppp1ca	8.49535e-20	-0.284615	0.52	0.726	1.04688e-15
Tpd52	9.88516e-20	-0.283122	0.428	0.66	1.21815e-15
Uqcr10	1.3821e-19	-0.254776	0.348	0.592	1.70316e-15
Tpt1	3.10355e-19	-0.256905	0.899	0.962	3.82451e-15
Slc25a3	4.47727e-19	-0.250839	0.329	0.573	5.51734e-15
Asb2	7.36461e-19	0.264092	0.244	0.036	9.07541e-15
Wnk1	7.69202e-19	0.293555	0.439	0.197	9.47888e-15
Limd2	2.55452e-18	-0.309771	0.314	0.532	3.14794e-14
Cdc42	2.85132e-18	-0.263206	0.748	0.896	3.51368e-14
Arf5	2.87474e-18	-0.256685	0.43	0.644	3.54255e-14
Atp5md	3.13129e-18	-0.252569	0.337	0.567	3.85869e-14
Nop53	5.28046e-18	-0.261554	0.396	0.627	6.50711e-14
Shisa5	6.39091e-18	-0.279637	0.517	0.745	7.87552e-14
Supt4a	9.72434e-18	-0.251743	0.331	0.553	1.19833e-13
Tagln2	1.39945e-17	-0.419042	0.24	0.436	1.72455e-13
Hnrnpk	1.6459e-17	-0.25117	0.401	0.644	2.02825e-13
Cybb	2.63175e-17	-0.272481	0.587	0.786	3.2431e-13
Cox8a	4.3154e-17	-0.267344	0.664	0.827	5.31787e-13
Calhm6	4.45105e-17	-0.252749	0.084	0.241	5.48502e-13
Actb	8.18321e-17	-0.336057	0.999	0.992	1.00842e-12
Cox5b	8.56691e-17	-0.260017	0.456	0.66	1.0557e-12
Atp5j	9.49872e-17	-0.258768	0.475	0.682	1.17053e-12
Gnas	1.54315e-16	-0.25804	0.582	0.759	1.90162e-12
Rtn4	3.3804e-16	0.288596	0.604	0.397	4.16566e-12
Gbp2	3.73837e-16	-0.320131	0.063	0.2	4.6068e-12
Hfe	5.14063e-16	-0.334877	0.245	0.436	6.33479e-12
Hexa	5.14201e-16	0.293871	0.719	0.526	6.3365e-12
Ifi211	7.43492e-16	-0.26877	0.135	0.304	9.16205e-12
Cstb	8.106e-16	-0.319555	0.272	0.474	9.98903e-12
Eif5a	9.87723e-16	-0.251109	0.533	0.748	1.21717e-11
Lcp1	1.70111e-15	0.306378	0.707	0.507	2.09627e-11
Apoe	2.72647e-15	0.525621	0.919	0.874	3.35983e-11
Ptpn6	2.96975e-15	-0.277165	0.521	0.712	3.65963e-11
Hmgb2	5.85955e-15	-0.258308	0.26	0.449	7.22073e-11
Dnaja1	8.09694e-15	-0.316134	0.351	0.545	9.97786e-11
Rrbp1	9.89819e-15	0.267901	0.631	0.43	1.21975e-10
mt-Co3	1.53009e-13	0.253386	0.996	0.997	1.88553e-09
Psme2	1.34511e-11	-0.279153	0.418	0.595	1.65758e-07
Msn	2.7189e-11	-0.258978	0.433	0.595	3.3505e-07
Isg15	5.35464e-11	-0.428033	0.147	0.282	6.59852e-07
Ubc	1.38715e-10	-0.259109	0.621	0.751	1.70939e-06
Prdx1	1.56946e-09	-0.261464	0.656	0.808	1.93404e-05
Il1b	3.9323e-09	-0.784163	0.345	0.471	4.84577e-05

## Sheet: Table S3
Table S3. DEGs between resident and infiltrated macrophages in rat.
	p_val	avg_logFC	pct.1	pct.2	p_val_adj
C1qc	0	2.35302	0.987	0.017	0
C1qa	0	2.18154	0.978	0.014	0
C1qb	0	2.12951	0.955	0.013	0
Tmem176b	0	1.99786	0.993	0.094	0
Tmem176a	0	1.50211	0.928	0.076	0
Plac8	7.0116e-287	-2.50846	0.306	0.997	8.24354e-283
Cst3	2.18073e-286	2.17692	0.992	0.564	2.56388e-282
S100a4	5.67232e-283	-1.85879	0.178	0.993	6.66895e-279
Cd63	1.30312e-279	1.01623	0.712	0.035	1.53208e-275
Pea15	2.15049e-277	0.843856	0.697	0.032	2.52833e-273
Ch25h	5.95656e-277	1.55665	0.63	0.008	7.00313e-273
S100a6	7.73771e-276	-2.05167	0.195	0.98	9.09722e-272
Napsa	5.0767e-275	-1.72803	0.263	0.991	5.96868e-271
G0s2	1.33177e-267	-2.78109	0.316	0.983	1.56577e-263
Slamf9	3.45293e-263	0.776478	0.593	0.004	4.05961e-259
Coro1a	3.34981e-261	-1.31656	0.724	0.999	3.93837e-257
Arpc1b	1.09934e-254	-0.993353	0.929	1	1.2925e-250
Blvra	3.53352e-254	-1.42909	0.109	0.946	4.15436e-250
Cd74	8.93302e-253	2.81455	0.978	0.811	1.05026e-248
Zfp36l1	4.53147e-249	1.28941	0.793	0.114	5.32764e-245
Arhgdib	2.94147e-234	-1.11734	0.773	0.994	3.45828e-230
S100a10	2.45105e-232	-1.40966	0.271	0.951	2.8817e-228
Cebpb	4.31255e-232	-1.5023	0.694	0.994	5.07026e-228
Itgb2	1.03876e-231	-1.23419	0.205	0.937	1.22127e-227
S100a11	1.43277e-230	-1.36029	0.199	0.937	1.68451e-226
Rnaset2	2.16359e-226	1.13749	0.953	0.429	2.54373e-222
Crip1	1.14786e-225	-1.66526	0.5	0.972	1.34953e-221
Cxcl16	1.19913e-222	0.766267	0.625	0.044	1.40982e-218
Calm1	9.17774e-221	-1.0177	0.965	0.999	1.07903e-216
Lsp1	3.775e-219	-1.15282	0.478	0.978	4.43826e-215
Slc25a5	1.06612e-206	-1.00459	0.699	0.986	1.25344e-202
Cd59	1.91749e-206	-1.27889	0.212	0.898	2.25439e-202
Nr4a1	6.33018e-204	-1.3626	0.323	0.947	7.44239e-200
Ldha	6.45824e-199	-1.02636	0.539	0.962	7.59296e-195
Aldoa	1.41942e-198	-0.951206	0.707	0.983	1.66881e-194
Glipr1	8.82371e-198	-1.05525	0.399	0.943	1.0374e-193
Bcl2a1	1.34651e-192	-1.19046	0.556	0.967	1.58309e-188
Pltp	6.23734e-189	0.586902	0.455	0.007	7.33324e-185
Srgn	5.29392e-179	-0.887968	0.689	0.989	6.22406e-175
LOC691141	7.50459e-174	-0.869145	0.082	0.791	8.82315e-170
Hck	7.11303e-173	-0.934588	0.239	0.864	8.36279e-169
Aif1	1.5343e-170	0.783753	0.998	0.937	1.80388e-166
Sod2	7.36756e-170	-1.10232	0.409	0.924	8.66204e-166
Rgs1	6.12598e-169	1.39011	0.631	0.112	7.20232e-165
Myo1g	4.94956e-165	-0.855791	0.062	0.754	5.8192e-161
Eno3	1.88783e-160	-0.918833	0.01	0.701	2.21952e-156
Tkt	2.68877e-160	-0.896748	0.264	0.851	3.16118e-156
Mef2c	2.96833e-159	0.466	0.46	0.027	3.48987e-155
Gngt2	6.52045e-159	-0.953713	0.539	0.933	7.66609e-155
Cd72	1.79712e-157	0.453583	0.412	0.013	2.11288e-153
Basp1	4.70678e-157	0.446405	0.387	0.006	5.53376e-153
Gpr171	2.27139e-153	0.486834	0.38	0.007	2.67047e-149
Msn	3.02175e-153	-0.827547	0.513	0.926	3.55267e-149
Fgr	3.08514e-153	-0.841353	0.12	0.769	3.6272e-149
Axl	7.46881e-152	0.393084	0.359	0.002	8.78107e-148
Calm2	1.18957e-151	-0.899956	0.473	0.907	1.39858e-147
Nadk	2.11676e-148	-0.81677	0.168	0.78	2.48868e-144
Tyrobp	4.41125e-147	-0.488728	1	0.999	5.1863e-143
Rgs3	1.45494e-146	-0.826166	0.03	0.679	1.71057e-142
Plekho1	1.3206e-144	0.421976	0.394	0.016	1.55263e-140
Ccnd1	4.49978e-144	0.495418	0.387	0.015	5.29039e-140
Hspa1b	5.61918e-143	1.43117	0.897	0.493	6.60647e-139
Fos	1.63232e-142	1.47954	0.921	0.762	1.91912e-138
Npc2	1.88592e-141	0.920186	0.897	0.514	2.21728e-137
Ctsa	1.03788e-139	0.766077	0.896	0.534	1.22024e-135
Rac2	9.94006e-138	-0.692199	0.737	0.963	1.16865e-133
Gmfg	7.4773e-137	-0.717228	0.778	0.961	8.79106e-133
Spn	7.48703e-137	-0.788573	0.286	0.84	8.8025e-133
P2ry6	5.09023e-136	0.438655	0.433	0.035	5.98458e-132
Unc119	1.86536e-132	-0.773572	0.205	0.769	2.1931e-128
Anxa2	1.13472e-131	-0.838374	0.168	0.746	1.33409e-127
Anxa5	6.45775e-131	-0.764081	0.177	0.758	7.59238e-127
Capzb	1.66061e-129	-0.66137	0.702	0.955	1.95238e-125
Ms4a7	2.87895e-129	0.404908	0.305	0.001	3.38478e-125
Rgs10	3.01448e-129	0.678823	0.764	0.288	3.54412e-125
Shisa5	3.77423e-125	-0.71138	0.582	0.914	4.43736e-121
Tspo	3.38263e-124	-0.733204	0.488	0.888	3.97696e-120
Ramp1	9.02506e-124	-0.724998	0.076	0.664	1.06108e-119
Rasgrp2	1.04327e-123	-0.666913	0.027	0.609	1.22658e-119
Blnk	6.73107e-123	0.299114	0.293	0.001	7.91372e-119
P2ry10	1.93969e-121	-0.638948	0.015	0.588	2.2805e-117
Ncf1	2.78868e-121	0.459514	0.465	0.062	3.27865e-117
Mgst1	5.14169e-120	-0.739376	0.126	0.693	6.04508e-116
Klf4	1.12895e-119	-0.814457	0.524	0.949	1.32731e-115
Gpx1	4.61669e-119	-0.650851	0.918	0.986	5.42784e-115
Cox17	3.57951e-118	-0.715871	0.418	0.852	4.20843e-114
Marcks	7.65649e-117	0.577933	0.645	0.18	9.00173e-113
Ccnd3	1.77146e-113	-0.638907	0.069	0.62	2.08271e-109
Ctsh	8.33031e-112	0.693127	0.899	0.625	9.79395e-108
RGD1309104	6.69434e-108	0.30454	0.296	0.011	7.87053e-104
Ctss	1.03454e-106	0.450565	0.485	0.089	1.2163e-102
Egr1	1.94829e-106	0.737851	0.402	0.053	2.2906e-102
Atp1a1	4.98414e-106	-0.649542	0.266	0.761	5.85986e-102
Klf6	6.18812e-106	0.99452	0.67	0.27	7.27537e-102
Cfp	6.92552e-106	-0.662416	0.2	0.725	8.14234e-102
Tbxas1	2.4499e-105	0.346614	0.364	0.035	2.88035e-101
Ppt1	1.29184e-104	0.41109	0.402	0.052	1.51881e-100
B3galnt1	9.55488e-104	0.265601	0.253	0.002	1.12337e-99
Tnfsf13b	1.23452e-103	0.369992	0.369	0.038	1.45142e-99
Abi3	1.34012e-103	-0.66914	0.416	0.848	1.57558e-99
Arpc5	7.78307e-103	-0.631488	0.497	0.859	9.15055e-99
Tpd52	1.34737e-100	0.466245	0.478	0.096	1.5841e-96
Pid1	1.10623e-98	0.323713	0.306	0.02	1.30059e-94
Ezr	3.06317e-97	-0.578113	0.099	0.605	3.60137e-93
Cd81	3.84802e-97	0.626074	0.763	0.383	4.52412e-93
Hk2	5.82929e-97	0.408469	0.397	0.057	6.8535e-93
Txn1	9.26575e-97	-0.640303	0.552	0.876	1.08937e-92
Aph1b	4.05707e-96	0.427492	0.495	0.11	4.7699e-92
LOC308990	2.11321e-95	-0.64226	0.236	0.717	2.4845e-91
Smpdl3a	3.19419e-95	-0.586869	0.076	0.576	3.75541e-91
Ifngr1	5.82431e-95	0.716953	0.822	0.55	6.84764e-91
Metrnl	6.51054e-95	-0.640451	0.185	0.664	7.65444e-91
Fgl2	8.67248e-94	0.495195	0.295	0.02	1.01962e-89
Arpc2	1.65889e-93	-0.487461	0.904	0.979	1.95036e-89
Trem2	1.91188e-92	0.404358	0.229	0.002	2.2478e-88
Rbm3	3.37391e-92	-0.658853	0.402	0.799	3.9667e-88
Dnajb1	3.51342e-91	1.2624	0.741	0.409	4.13073e-87
Agpat4	5.90742e-91	-0.532045	0.054	0.532	6.94535e-87
Emp3	9.79941e-91	-0.60123	0.138	0.636	1.15212e-86
Ccr5	3.75841e-89	0.315977	0.247	0.009	4.41876e-85
Samhd1	1.78092e-88	-0.586698	0.04	0.509	2.09383e-84
Il18	1.81338e-88	0.273529	0.298	0.024	2.132e-84
Slc25a4	1.25774e-85	0.276198	0.244	0.01	1.47872e-81
Ube2d3	2.64971e-82	-0.555514	0.493	0.842	3.11526e-78
Cab39	8.83927e-82	-0.522986	0.187	0.639	1.03923e-77
Map4k1	3.15487e-79	-0.558843	0.274	0.703	3.70918e-75
Eif4a1	6.14178e-79	-0.509949	0.741	0.935	7.22089e-75
Bnip3l	6.64052e-79	-0.53306	0.379	0.766	7.80726e-75
Vkorc1	1.61036e-78	0.280999	0.306	0.037	1.8933e-74
Bloc1s2	3.04331e-78	-0.513906	0.199	0.634	3.57802e-74
Itgb1	1.7367e-77	-0.511196	0.311	0.723	2.04184e-73
Tmem86a	3.55382e-76	0.263636	0.258	0.021	4.17823e-72
Bin2	3.67596e-75	-0.509045	0.335	0.745	4.32183e-71
Msrb1	2.66438e-74	-0.518189	0.12	0.548	3.13251e-70
Fcgr3a	3.05322e-74	0.583127	0.682	0.262	3.58967e-70
Rara	1.44825e-73	-0.451657	0.029	0.439	1.70271e-69
Fosb	3.51281e-73	0.907802	0.545	0.2	4.13001e-69
Insig1	4.41345e-73	-0.534063	0.061	0.479	5.18889e-69
Cited2	1.75318e-72	0.821995	0.46	0.131	2.06121e-68
Eif5a	1.79502e-71	-0.467316	0.739	0.92	2.1104e-67
Chic2	2.2258e-71	-0.463133	0.158	0.576	2.61688e-67
Hmgn3	4.66327e-71	-0.473821	0.059	0.468	5.4826e-67
Slc29a3	7.32004e-71	0.342626	0.375	0.078	8.60617e-67
Ppp2r5a	7.03842e-70	-0.452904	0.113	0.523	8.27507e-66
Gnb2	1.58083e-68	-0.453378	0.749	0.919	1.85859e-64
Cd44	1.01908e-67	-0.4512	0.086	0.49	1.19814e-63
Myo1f	1.94545e-67	-0.474785	0.18	0.584	2.28726e-63
Igsf6	2.94428e-67	-0.485832	0.269	0.662	3.46158e-63
Ier3	6.35337e-67	0.460653	0.357	0.077	7.46965e-63
Tgfbi	6.46595e-67	-0.422867	0.017	0.397	7.60202e-63
Casp1	9.44766e-67	-0.476267	0.234	0.627	1.11076e-62
Hes1	4.63272e-66	-0.650837	0.056	0.445	5.44669e-62
Ostf1	2.67918e-64	-0.432928	0.662	0.886	3.14991e-60
Spi1	3.26546e-64	-0.470215	0.646	0.888	3.8392e-60
MGC105649	6.56399e-64	-0.622691	0.335	0.703	7.71728e-60
Cmtm6	7.35612e-64	0.402325	0.513	0.187	8.64859e-60
Ctnna1	8.24002e-64	0.261207	0.279	0.041	9.6878e-60
Rcan1	1.91076e-63	0.2767	0.254	0.031	2.24648e-59
Gsn	1.73102e-62	0.329381	0.377	0.092	2.03516e-58
Scpep1	6.9476e-62	0.45261	0.684	0.363	8.16829e-58
Pgk1	1.95224e-61	-0.478004	0.241	0.611	2.29525e-57
Atf3	3.31582e-61	0.776018	0.542	0.234	3.89841e-57
Actr3	2.01597e-60	-0.449077	0.68	0.898	2.37017e-56
Cdc42ep4	8.19236e-60	-0.395822	0.064	0.433	9.63176e-56
Psma3l	1.0573e-59	-0.442952	0.303	0.673	1.24307e-55
Flna	2.16244e-59	-0.384871	0.037	0.395	2.54238e-55
Myl6	2.71363e-59	-0.402853	0.946	0.973	3.19042e-55
Tuba4a	2.77894e-59	-0.446559	0.103	0.474	3.2672e-55
Rilpl2	5.31886e-59	-0.394106	0.072	0.439	6.25338e-55
Ckb	1.73868e-58	0.443598	0.692	0.391	2.04417e-54
Cytip	4.5564e-58	-0.398969	0.091	0.453	5.35696e-54
Zfp706	7.08606e-58	-0.435846	0.323	0.685	8.33108e-54
Il1b	8.11061e-58	-0.925764	0.524	0.78	9.53564e-54
Cd48	1.09753e-57	-0.404159	0.818	0.938	1.29036e-53
Ethe1	2.25881e-57	-0.424445	0.062	0.416	2.65568e-53
Hcls1	2.30611e-57	-0.440931	0.416	0.74	2.71129e-53
Atp5pf	2.71031e-57	-0.447074	0.525	0.809	3.18651e-53
Capza1	6.20881e-57	-0.41802	0.232	0.6	7.2997e-53
Ppp1cb	2.67136e-56	-0.410579	0.172	0.534	3.14072e-52
Rhoa	8.75978e-56	-0.433956	0.648	0.871	1.02989e-51
Cmtm7	2.3069e-55	0.387542	0.584	0.268	2.71222e-51
Dram1	3.09843e-55	-0.395263	0.104	0.458	3.64283e-51
Rab27a	5.21004e-55	-0.364293	0.081	0.435	6.12545e-51
Hspb1	3.5792e-54	0.6565	0.148	0.004	4.20807e-50
Ywhaq	4.58382e-54	-0.431281	0.365	0.696	5.3892e-50
Sh3bgrl3	2.96518e-53	-0.417101	0.764	0.914	3.48617e-49
Rgs2	8.10834e-53	0.586263	0.581	0.286	9.53298e-49
Lpxn	3.73111e-52	0.288571	0.406	0.127	4.38666e-48
Aldh2	8.75519e-52	-0.404742	0.231	0.573	1.02935e-47
Glrx	1.0726e-51	-0.42129	0.125	0.469	1.26106e-47
Ptk2b	2.34126e-51	-0.364136	0.106	0.444	2.75262e-47
Gadd45g	2.44087e-51	0.448611	0.185	0.018	2.86973e-47
Lgmn	3.50342e-51	0.521647	0.717	0.475	4.11897e-47
Vasp	6.09876e-51	-0.458356	0.434	0.728	7.17031e-47
Ptpn1	1.16257e-50	-0.399781	0.178	0.517	1.36683e-46
Mettl7a	1.5223e-50	-0.33581	0.029	0.343	1.78977e-46
Itgb7	1.94663e-50	-0.327634	0.015	0.321	2.28866e-46
Ptprc	1.03618e-49	-0.425304	0.434	0.728	1.21824e-45
Il17ra	3.82007e-49	-0.384085	0.217	0.559	4.49126e-45
Arl6ip5	8.02683e-49	-0.388492	0.303	0.637	9.43714e-45
Rpl18	1.23146e-48	-0.317776	0.934	0.985	1.44783e-44
Lipa	1.56751e-48	-0.384685	0.194	0.529	1.84292e-44
Mad1l1	1.66516e-48	-0.379806	0.054	0.366	1.95772e-44
Tm6sf1	2.59061e-48	0.264703	0.375	0.114	3.04578e-44
St3gal5	4.87135e-48	-0.371912	0.114	0.439	5.72725e-44
Map3k8	9.24299e-48	-0.430343	0.215	0.549	1.0867e-43
Ube2b	1.09985e-47	-0.386699	0.269	0.601	1.29309e-43
Dusp5	1.29596e-47	-0.338301	0.02	0.317	1.52366e-43
Tuba1b	2.28806e-47	-0.418607	0.603	0.849	2.69007e-43
Laptm4a	3.33965e-47	-0.404717	0.731	0.891	3.92642e-43
Prdx5	5.49494e-47	-0.441498	0.242	0.565	6.4604e-43
Fam43a	1.25204e-46	-0.350253	0.04	0.342	1.47202e-42
Rpl3	1.30291e-46	0.34949	1	0.973	1.53184e-42
Akr1a1	2.49079e-46	0.36434	0.599	0.313	2.92842e-42
Lgals3bp	5.02755e-46	0.341981	0.46	0.18	5.91089e-42
Slc16a3	1.52557e-45	-0.34487	0.039	0.337	1.79361e-41
Fyn	1.6203e-45	-0.366258	0.17	0.487	1.90499e-41
Exo5	1.7928e-45	-0.376717	0.2	0.529	2.1078e-41
Pon2	1.86015e-45	-0.35057	0.131	0.451	2.18698e-41
Rasal3	2.26118e-45	-0.31283	0.052	0.352	2.65847e-41
Ly86	2.53987e-45	0.396078	0.771	0.564	2.98612e-41
Ap1s2	2.84883e-45	-0.366981	0.172	0.491	3.34937e-41
Ddx39a	7.67548e-45	-0.338049	0.12	0.435	9.02406e-41
Clic1	9.85104e-45	-0.323629	0.886	0.963	1.15819e-40
Taldo1	7.2854e-44	-0.391862	0.473	0.741	8.56545e-40
Ing2	1.4364e-43	-0.343025	0.121	0.43	1.68877e-39
Cd83	3.55909e-43	0.535558	0.572	0.281	4.18442e-39
Nme2	3.90258e-43	-0.391475	0.443	0.708	4.58826e-39
Ninj1	2.19729e-42	-0.414889	0.601	0.823	2.58336e-38
Tnfrsf1b	2.36835e-42	-0.304876	0.066	0.355	2.78447e-38
Arhgap9	3.85999e-42	-0.341762	0.237	0.544	4.53819e-38
Plin2	6.74357e-42	-0.353	0.14	0.44	7.92841e-38
Arhgef1	1.77038e-41	-0.33953	0.205	0.518	2.08144e-37
Cap1	2.3645e-41	-0.355536	0.801	0.908	2.77994e-37
Rasa3	5.3578e-41	-0.32113	0.094	0.387	6.29917e-37
Slc44a2	5.82848e-41	-0.283968	0.032	0.301	6.85254e-37
Ywhaz	6.07736e-41	-0.313253	0.116	0.412	7.14516e-37
G6pd	7.78127e-41	-0.288568	0.064	0.349	9.14843e-37
Ppdpf	1.25852e-40	-0.281938	0.027	0.291	1.47964e-36
Slc11a1	1.28716e-40	0.293122	0.392	0.144	1.51332e-36
Gyg1	1.34276e-40	-0.382713	0.157	0.452	1.57868e-36
Cox4i1	2.30044e-40	-0.287139	0.949	0.983	2.70463e-36
Eif4ebp1	6.04271e-40	-0.33336	0.19	0.486	7.10441e-36
Hsph1	9.86728e-40	0.31198	0.404	0.157	1.1601e-35
Rras	1.36076e-39	-0.287908	0.051	0.321	1.59984e-35
Ube2a	2.92333e-39	-0.315541	0.12	0.409	3.43696e-35
Filip1l	3.63288e-39	-0.353641	0.099	0.386	4.27118e-35
Ddit4	2.26873e-38	-0.384972	0.108	0.392	2.66735e-34
Gm2a	2.72161e-38	-0.375015	0.554	0.775	3.1998e-34
Ctsz	5.20475e-38	0.383964	0.931	0.862	6.11922e-34
Ppp1ca	3.14486e-37	-0.335621	0.5	0.749	3.69742e-33
Nabp1	6.96185e-37	-0.292004	0.072	0.338	8.18505e-33
Nrp1	8.6775e-37	-0.253784	0.015	0.252	1.02021e-32
Pld4	1.14037e-36	0.359601	0.751	0.55	1.34073e-32
Orai1	1.2275e-36	-0.287044	0.12	0.401	1.44317e-32
Ctsb	1.49373e-36	-0.255903	0.852	0.954	1.75617e-32
Eif5	1.72051e-36	-0.350209	0.418	0.691	2.0228e-32
Dnase2	1.80311e-36	0.347772	0.529	0.282	2.11991e-32
Gadd45b	2.24192e-36	-0.369309	0.234	0.524	2.63582e-32
Capza2	6.43703e-36	-0.331585	0.512	0.751	7.56802e-32
Ndufaf7	7.82116e-36	-0.261242	0.027	0.266	9.19533e-32
Rab8a	3.2079e-35	-0.317424	0.305	0.579	3.77152e-31
Pycard	3.64598e-35	-0.344644	0.763	0.885	4.28658e-31
Rheb	4.05282e-35	-0.308803	0.348	0.631	4.7649e-31
Cdc42se1	7.78022e-35	-0.307312	0.209	0.487	9.1472e-31
Gadd45a	1.46587e-34	-0.373586	0.051	0.294	1.72343e-30
Atg3	1.53498e-34	-0.309655	0.266	0.542	1.80468e-30
Nap1l1	2.01743e-34	-0.309032	0.236	0.514	2.37189e-30
Capn2	3.56061e-34	-0.271585	0.103	0.363	4.1862e-30
Cast	4.3691e-34	-0.305269	0.18	0.455	5.13675e-30
Pgam1	1.07452e-33	-0.319269	0.347	0.608	1.26332e-29
Cdk2ap2	3.12352e-33	-0.343206	0.488	0.733	3.67232e-29
Tmem14c	3.21226e-33	-0.339797	0.418	0.658	3.77665e-29
Sh3glb1	3.54522e-33	-0.311644	0.414	0.67	4.16811e-29
Apbb1ip	6.04942e-33	-0.301553	0.38	0.658	7.11231e-29
Ifrd1	6.68963e-33	-0.3015	0.128	0.392	7.865e-29
Grk6	8.31266e-33	-0.285466	0.15	0.416	9.77319e-29
Lgals3	1.07429e-32	-0.270571	0.189	0.471	1.26304e-28
Laptm5	1.26822e-32	-0.270422	0.931	0.962	1.49105e-28
Prelid1	4.32959e-32	-0.288354	0.2	0.464	5.0903e-28
Carhsp1	9.59872e-32	-0.277334	0.098	0.344	1.12852e-27
Rps6ka1	1.57925e-31	-0.275583	0.173	0.439	1.85673e-27
Spint2	1.94262e-31	0.284289	0.566	0.33	2.28394e-27
Map1lc3a	2.56922e-31	-0.310588	0.433	0.695	3.02064e-27
Dpp7	2.67392e-31	0.26824	0.433	0.206	3.14373e-27
Tmbim6	4.11505e-31	-0.323956	0.426	0.663	4.83807e-27
Lmo4	8.83647e-31	-0.278917	0.114	0.361	1.0389e-26
Ptpn6	9.69922e-31	-0.322418	0.588	0.777	1.14034e-26
Themis2	1.59606e-30	-0.27437	0.143	0.399	1.87649e-26
Csf2ra	2.59372e-30	-0.320779	0.389	0.643	3.04944e-26
Abracl	2.89062e-30	-0.295257	0.333	0.593	3.3985e-26
Cd53	3.02007e-30	-0.307421	0.761	0.88	3.5507e-26
Psmb1	4.1941e-30	-0.295031	0.529	0.752	4.931e-26
Dnajb4	8.46179e-30	0.286653	0.298	0.11	9.94853e-26
Btg1	1.13132e-29	-0.304492	0.823	0.934	1.3301e-25
Raly	2.27345e-29	-0.279104	0.308	0.569	2.67289e-25
Atp6v1b2	2.43167e-29	-0.254549	0.135	0.386	2.85891e-25
Rac1	3.93068e-29	-0.301889	0.551	0.756	4.6213e-25
Bag3	4.08268e-29	0.336179	0.274	0.098	4.80001e-25
Ndufa4	1.02856e-28	0.261037	0.584	0.352	1.20928e-24
Oaz1	1.40173e-28	-0.294836	0.487	0.722	1.64802e-24
Ogfrl1	1.55769e-28	-0.256095	0.116	0.35	1.83137e-24
Evi2a	2.60444e-28	0.333313	0.544	0.336	3.06204e-24
Slc35c2	2.76428e-28	-0.259998	0.116	0.349	3.24996e-24
Atp6ap2	3.57839e-28	-0.280305	0.291	0.542	4.20712e-24
Uqcrfs1	5.45894e-28	-0.276608	0.306	0.548	6.41807e-24
Psmb2	9.20138e-28	-0.259403	0.33	0.573	1.08181e-23
Prkcd	9.48767e-28	-0.284149	0.236	0.48	1.11546e-23
Lrch4	1.07909e-27	-0.275123	0.219	0.459	1.26869e-23
Irf7	2.86125e-27	-0.298312	0.141	0.379	3.36398e-23
Itm2c	2.9505e-27	0.272817	0.535	0.319	3.46891e-23
Hint1	2.96382e-27	0.289918	0.667	0.474	3.48456e-23
Erp29	4.49059e-27	0.300167	0.739	0.569	5.27958e-23
Chmp4bl1	6.47313e-27	-0.254807	0.241	0.488	7.61046e-23
Anxa11	7.60772e-27	-0.273801	0.3	0.538	8.9444e-23
Pitpna	8.26867e-27	-0.259251	0.263	0.508	9.72148e-23
Hopx	9.96375e-27	-0.399741	0.222	0.452	1.17144e-22
Hmox1	7.19285e-26	0.720204	0.485	0.303	8.45664e-22
Pmp22	1.19903e-25	-0.327246	0.079	0.283	1.4097e-21
Psmb6	1.24248e-25	-0.251105	0.345	0.583	1.46078e-21
Susd3	1.83214e-25	-0.257476	0.288	0.523	2.15405e-21
Cdc42	5.20927e-25	-0.261312	0.778	0.869	6.12454e-21
Asah1	7.55524e-25	-0.269087	0.32	0.547	8.88269e-21
H3f3a	5.45117e-24	0.361932	0.995	0.995	6.40894e-20
Ubc	6.16624e-24	0.366531	0.96	0.969	7.24965e-20
Wdr1	1.06648e-23	-0.256242	0.295	0.525	1.25386e-19
Ifi27	1.18854e-23	-0.260393	0.907	0.94	1.39736e-19
Pou2f2	1.30987e-23	-0.250594	0.345	0.588	1.54002e-19
Tf	1.36767e-23	-0.350689	0.638	0.773	1.60797e-19
Hspa8	2.12413e-23	0.39266	0.951	0.923	2.49733e-19
Bola2	2.25119e-23	-0.295554	0.505	0.693	2.64673e-19
Arpc4	3.30856e-23	-0.257881	0.611	0.79	3.88988e-19
Was	4.08073e-23	-0.252222	0.333	0.547	4.79771e-19
Dynll1	7.49614e-23	-0.272962	0.598	0.79	8.81321e-19
Ddx5	8.06408e-23	-0.250474	0.862	0.92	9.48094e-19
Dstn	8.45161e-23	-0.281933	0.628	0.781	9.93656e-19
Fdps	2.11336e-22	-0.265081	0.099	0.292	2.48468e-18
Id2	2.35075e-22	-0.267674	0.234	0.471	2.76377e-18
Ywhab	7.79318e-21	-0.254912	0.52	0.695	9.16244e-17
Ccrl2	9.9416e-21	-0.258791	0.308	0.536	1.16883e-16
Vim	7.32477e-20	-0.368079	0.62	0.742	8.61174e-16
Dusp6	7.9278e-19	0.349535	0.7	0.551	9.32071e-15
Cox7c	9.65678e-19	-0.252286	0.724	0.814	1.13535e-14
Alox5ap	3.43679e-18	-0.251165	0.764	0.857	4.04063e-14
Plek	8.11032e-18	-0.304993	0.537	0.703	9.53531e-14
Ifit3	1.68841e-17	-0.266131	0.121	0.298	1.98507e-13
Sat1	1.37828e-16	0.336645	0.949	0.928	1.62044e-12
Junb	5.35196e-15	0.499331	0.887	0.883	6.29229e-11
Dnaja1	1.32457e-12	0.443126	0.608	0.509	1.5573e-08
Zfp36	2.5987e-12	0.432137	0.684	0.64	3.05529e-08

## Sheet: Table S4
Table S4. Enriched pathways of DEGs upregulated in resident macrophages.
geneSet	description	size	overlap	expect	enrichmentRatio	pValue	FDR	geneId
hsa03010	Ribosome	134	18	2.04566	8.79911	1.06382e-12	3.46804e-10	RPLP2;RPS3;RPS17;RPL13;RPL19;RPL38;RPS15;RPS28;RPS5;RPS21;RPL3;RPL32;RPL29;RPL35A;RPS18;RPL30;RPS6;RPL11
hsa04142	Lysosome	123	11	1.87773	5.85813	2.34803e-06	0.000382729	CD63;NPC2;LGMN;HEXA;CTSH;LITAF;DNASE2;CTSA;CTSZ;HEXB;PPT1
hsa05150	Staphylococcus aureus infection	56	7	0.854903	8.18806	2.00064e-05	0.00217403	FCGR2B;C3;HLA-DMA;HLA-DOA;C1QB;C1QC;C1QA

## Sheet: Table S5
Table S5. Enriched pathways of DEGs upregulated in infiltrated macrophages.
geneSet	description	size	overlap	expect	enrichmentRatio	pValue	FDR	geneId
hsa05130	Pathogenic Escherichia coli infection	55	17	1.89107	8.9896	1.62104e-12	5.28458e-10	ARPC5;ITGB1;ARPC3;ACTG1;YWHAQ;ARPC2;TUBA4A;ARPC4;RHOA;HCLS1;FYN;EZR;ACTB;ARPC1B;YWHAZ;WAS;CDC42
hsa03050	Proteasome	45	13	1.54724	8.40204	1.88389e-09	3.07074e-07	POMP;PSME1;PSME2;PSMA3;PSMA4;PSMB6;PSMB3;PSMD8;PSMA7;PSMB8;PSMB9;PSMB1;PSMB2
hsa04670	Leukocyte transendothelial migration	112	18	3.85091	4.67421	3.85148e-08	4.18528e-06	ITGB1;RAP1B;PRKCB;ITGAL;ACTG1;VASP;ITGA4;ITGB2;NCF4;RAC2;RHOA;EZR;ACTB;PTK2B;CYBB;MSN;RAP1A;CDC42
hsa05010	Alzheimer disease	171	21	5.87952	3.57172	3.35875e-07	2.51915e-05	CAPN2;COX8A;TNFRSF1A;ATP5F1B;COX6A1;CALM1;COX4I1;ATP5PD;UQCRFS1;COX6B1;CALM2;COX5B;IL1B;ATP5F1E;ATP5PF;BID;UQCR10;COX7C;UQCRQ;TNF;COX7A2
hsa04666	Fc gamma R-mediated phagocytosis	91	15	3.12887	4.79407	3.86372e-07	2.51915e-05	ARPC5;PTPRC;CFL1;ARPC3;PRKCB;VASP;ARPC2;HCK;RAC2;ARPC4;PRKCD;ARPC1B;LYN;WAS;CDC42
hsa04611	Platelet activation	123	17	4.22913	4.01974	8.68482e-07	4.36542e-05	FCER1G;APBB1IP;ITGB1;RASGRP2;PPP1CA;RAP1B;ORAI1;ACTG1;ARHGEF1;VASP;PPP1CB;GNAS;RHOA;FYN;ACTB;LYN;RAP1A
hsa04810	Regulation of actin cytoskeleton	213	23	7.32361	3.14053	9.3736e-07	4.36542e-05	ARPC5;ITGB1;CFL1;PPP1CA;ITGB7;ARPC3;ITGAL;ACTG1;ARHGEF1;RRAS;PPP1CB;ITGA4;ARPC2;ITGB2;RAC2;ARPC4;RHOA;EZR;ACTB;ARPC1B;WAS;MSN;CDC42
hsa05132	Salmonella infection	86	14	2.95695	4.7346	1.11491e-06	4.54324e-05	ARPC5;CASP1;ARPC3;PYCARD;ACTG1;IL1B;ARPC2;ARPC4;MYD88;ACTB;ARPC1B;WAS;FLNA;CDC42
hsa05131	Shigellosis	65	12	2.23491	5.36935	1.6699e-06	6.04873e-05	ARPC5;ITGB1;CD44;ARPC3;ACTG1;ARPC2;ARPC4;HCLS1;ACTB;ARPC1B;WAS;CDC42
hsa00190	Oxidative phosphorylation	133	17	4.57296	3.7175	2.63895e-06	8.60297e-05	COX8A;TCIRG1;ATP5F1B;COX6A1;COX4I1;ATP5PD;UQCRFS1;COX6B1;COX5B;ATP5F1E;ATP5PF;UQCR10;COX17;COX7C;UQCRQ;COX7A2;ATP6V1B2
hsa05100	Bacterial invasion of epithelial cells	74	12	2.54435	4.71632	6.90868e-06	0.000204748	ARPC5;ITGB1;ARPC3;ACTG1;ARPC2;ARPC4;RHOA;HCLS1;ACTB;ARPC1B;WAS;CDC42
hsa04260	Cardiac muscle contraction	78	12	2.68189	4.47446	1.21001e-05	0.000328719	COX8A;COX6A1;COX4I1;UQCRFS1;COX6B1;COX5B;UQCR10;ATP1B3;COX7C;UQCRQ;COX7A2;ATP1A1
hsa05205	Proteoglycans in cancer	198	20	6.80787	2.93778	1.36208e-05	0.000341568	ITGB1;CD44;PPP1CA;PTPN6;PRKCB;DDX5;ACTG1;ARHGEF1;PLAUR;RRAS;PPP1CB;RHOA;HCLS1;TNF;CDKN1A;EZR;ACTB;MSN;FLNA;CDC42
hsa04714	Thermogenesis	229	21	7.87375	2.66709	3.60977e-05	0.00084056	COX8A;ATP5F1B;COX6A1;COX4I1;ATP5PD;ACTG1;UQCRFS1;COX6B1;NDUFAF7;COX5B;GNAS;ATP5F1E;ATP5PF;UQCR10;COX17;COX7C;UQCRQ;COX7A2;ACTB;RHEB;RPS6KA1
hsa04510	Focal adhesion	199	19	6.84225	2.77686	4.94395e-05	0.00102667	CAPN2;ITGB1;PPP1CA;ITGB7;RAP1B;PRKCB;ACTG1;VASP;PPP1CB;ITGA4;RAC2;RHOA;CCND3;FYN;ACTB;ZYX;FLNA;RAP1A;CDC42
hsa05133	Pertussis	76	11	2.61312	4.20953	5.03889e-05	0.00102667	ITGB1;CFL1;CASP1;CALM1;PYCARD;CALM2;IL1B;ITGB2;MYD88;RHOA;TNF
hsa04015	Rap1 signaling pathway	206	19	7.08293	2.6825	7.92546e-05	0.00151982	APBB1IP;ITGB1;RASGRP2;RAP1B;CALM1;PRKCB;ITGAL;ACTG1;VASP;RRAS;CALM2;RALB;GNAS;ITGB2;RAC2;RHOA;ACTB;RAP1A;CDC42
hsa05012	Parkinson disease	142	15	4.88241	3.07225	0.000100389	0.00181816	COX8A;ATP5F1B;COX6A1;COX4I1;ATP5PD;UQCRFS1;COX6B1;COX5B;ATP5F1E;ATP5PF;UQCR10;COX7C;UQCRQ;COX7A2;SLC25A5
hsa04520	Adherens junction	72	10	2.47559	4.03944	0.000158076	0.00271225	TCF7L2;PTPN6;ACTG1;PTPN1;RAC2;RHOA;FYN;ACTB;WAS;CDC42
hsa04932	Non-alcoholic fatty liver disease (NAFLD)	149	15	5.12309	2.92792	0.000172969	0.00281939	COX8A;TNFRSF1A;COX6A1;COX4I1;UQCRFS1;COX6B1;COX5B;IL1B;BID;UQCR10;COX7C;UQCRQ;TNF;COX7A2;CDC42
hsa05140	Leishmaniasis	74	10	2.54435	3.93027	0.000199386	0.00309524	ITGB1;PTPN6;PRKCB;IL1B;ITGA4;ITGB2;NCF4;MYD88;TNF;CYBB
hsa04625	C-type lectin receptor signaling pathway	104	12	3.57585	3.35585	0.000217915	0.00322911	FCER1G;LSP1;CASP1;CLEC4E;CALM1;PYCARD;RRAS;CALM2;IL1B;RHOA;PRKCD;TNF
hsa05016	Huntington disease	193	17	6.63595	2.5618	0.000328027	0.00464942	COX8A;ATP5F1B;COX6A1;COX4I1;ATP5PD;UQCRFS1;COX6B1;COX5B;ATP5F1E;ATP5PF;SOD1;UQCR10;COX7C;UQCRQ;COX7A2;SOD2;SLC25A5
hsa05152	Tuberculosis	179	16	6.15459	2.59969	0.000416315	0.00565494	FCER1G;LSP1;TCIRG1;TNFRSF1A;CLEC4E;CALM1;CORO1A;CALM2;IL1B;HSPD1;CEBPB;ITGB2;BID;MYD88;RHOA;TNF
hsa04650	Natural killer cell mediated cytotoxicity	131	13	4.50419	2.8862	0.000537369	0.00700729	CD48;CD244;FCER1G;PTPN6;PRKCB;ITGAL;TYROBP;ITGB2;BID;RAC2;TNF;FYN;PTK2B
hsa04066	HIF-1 signaling pathway	100	11	3.43832	3.19924	0.000601892	0.0075468	LDHA;ELOB;PRKCB;ALDOA;ENO3;EIF4E2;HK3;CDKN1A;EIF4EBP1;CYBB;PGK1
hsa05163	Human cytomegalovirus infection	225	18	7.73621	2.32672	0.000706014	0.00838495	TNFRSF1A;CALM1;B2M;PRKCB;GNGT2;ARHGEF1;CALM2;IL1B;GNAS;BID;RAC2;RHOA;TNF;CDKN1A;GNB2;RHEB;PTK2B;EIF4EBP1
hsa04530	Tight junction	170	15	5.84514	2.56624	0.00072018	0.00838495	ITGB1;MYL6;ACTG1;RAB8A;VASP;ACTR3;TUBA4A;RHOA;HCLS1;EZR;ACTB;WAS;MSN;RAP1A;CDC42
hsa04062	Chemokine signaling pathway	189	16	6.49842	2.46214	0.00075876	0.00852951	RASGRP2;RAP1B;PRKCB;GNGT2;HCK;RAC2;RHOA;PRKCD;GRK6;GNB2;PTK2B;LYN;WAS;RAP1A;FGR;CDC42
hsa05416	Viral myocarditis	59	8	2.02861	3.94359	0.000847682	0.00921147	CD55;ITGAL;ACTG1;ITGB2;BID;RAC2;FYN;ACTB
hsa05418	Fluid shear stress and atherosclerosis	138	13	4.74488	2.7398	0.000882063	0.00927589	TNFRSF1A;MGST1;CALM1;ACTG1;KLF2;CALM2;IL1B;RAC2;RHOA;DUSP1;TNF;ACTB;TXN
hsa05170	Human immunodeficiency virus 1 infection	212	17	7.28923	2.33221	0.000964568	0.00982654	CFL1;TNFRSF1A;CALM1;B2M;ELOB;PRKCB;GNGT2;CALM2;SAMHD1;BID;RAC2;MYD88;TNF;GNB2;PTK2B;AP1S2;TNFRSF1B
hsa04971	Gastric acid secretion	75	9	2.57874	3.49008	0.00100516	0.00992974	CALM1;PRKCB;KCNJ2;CALM2;GNAS;ATP1B3;EZR;ACTB;ATP1A1
hsa05110	Vibrio cholerae infection	50	7	1.71916	4.07176	0.00147325	0.0141258	TCIRG1;ACTG1;GNAS;ACTB;SEC61G;ATP6V1B2;SEC61B
hsa04720	Long-term potentiation	67	8	2.30367	3.47272	0.00196867	0.0183367	PPP1CA;RAP1B;CALM1;PRKCB;PPP1CB;CALM2;RAP1A;RPS6KA1
hsa04921	Oxytocin signaling pathway	152	13	5.22624	2.48745	0.00213802	0.0193609	PPP1CA;MYL6;CALM1;PRKCB;KCNJ2;ACTG1;PPP1CB;CALM2;GNAS;CAMK1;RHOA;CDKN1A;ACTB
hsa04071	Sphingolipid signaling pathway	118	11	4.05721	2.71122	0.00236158	0.0208074	FCER1G;PPP2R5A;DEGS1;TNFRSF1A;PRKCB;BID;RAC2;RHOA;TNF;FYN;ASAH1
hsa05134	Legionellosis	55	7	1.89107	3.7016	0.00258735	0.0221967	CASP1;PYCARD;IL1B;HSPD1;ITGB2;MYD88;TNF
hsa04010	MAPK signaling pathway	295	20	10.143	1.9718	0.00276885	0.0231448	MAP3K8;DUSP5;RASGRP2;TNFRSF1A;NR4A1;RAP1B;PRKCB;MAP4K1;RRAS;IL1B;RAC2;MYD88;MAPKAPK3;DUSP1;TNF;FLNA;RAP1A;GADD45A;RPS6KA1;CDC42
hsa04270	Vascular smooth muscle contraction	121	11	4.16036	2.644	0.00287896	0.0234636	PPP1CA;MYL6;CALM1;PRKCB;ARHGEF1;PPP1CB;CALM2;RAMP1;GNAS;RHOA;PRKCD
hsa05169	Epstein-Barr virus infection	201	15	6.91102	2.17045	0.00380631	0.0302648	VIM;IRF7;CD44;B2M;ITGAL;PSMD8;BID;MYD88;HES1;TNF;CDKN1A;CCND3;LYN;GADD45A;ISG15
hsa04925	Aldosterone synthesis and secretion	96	9	3.30078	2.72662	0.00555859	0.0431452	NR4A1;ORAI1;CALM1;PRKCB;CALM2;GNAS;CAMK1;ATP1B3;ATP1A1
hsa04145	Phagosome	152	12	5.22624	2.29611	0.0059841	0.0453678	ITGB1;TCIRG1;CORO1A;ACTG1;TUBA4A;ITGB2;NCF4;ACTB;SEC61G;ATP6V1B2;SEC61B;CYBB

## Sheet: Table S6
Table S6. DEGs between resident and infiltrated macrophages in at least one of the studied species (human, mouse, and rat) and with one-to-one orthologs across the studied species. The DEGs are shown with human gene symbols.
MT-CO1
MT-CO2
CTSS
S100A10
S100A11
S100A6
S100A4
SLAMF9
FCER1G
FCGR3A
RGS1
G0S2
ATF3
CNIH4
LYST
KLF6
VIM
CREM
SRGN
PSAP
DDIT4
CH25H
IFITM3
LSP1
CD81
CDKN1C
LDHA
CD59
MS4A7
PRDX5
CDK2AP2
UNC93B1
P2RY6
RPS3
CTSC
HSPA8
CD9
CLEC12A
MGST1
TUBA1B
NR4A1
GLIPR1
ALDH2
UBC
ALOX5AP
HSPH1
RGCC
TPT1
GPR183
ZFP36L1
NPC2
FOS
CALM1
WARS1
CKB
CRIP1
B2M
C15orf48
BCL2A1
MSRB1
LITAF
CORO1A
HERPUD1
RPL13
ENO3
SCIMP
EIF4A1
CCL3
GRN
GNGT2
ACTG1
METRNL
GADD45B
C3
STXBP2
JUNB
DNAJB1
KLF2
LRRC25
MAP4K1
ZFP36
APOE
FOSB
C5AR1
RPL18
PPP1R15A
NAPSA
ZFP36L2
CAPG
DUSP2
IL1R2
IL1B
DBI
HSPD1
SLC11A1
RAMP1
FAM110A
FKBP1A
CST3
SAMHD1
CTSA
CEBPB
ITGB2
YWHAH
HMOX1
LGALS1
CMTM6
GPX1
FILIP1L
NFKBIZ
RPL35A
PLAC8
SPP1
EGR1
CD14
CD74
TMEM14C
RNF144B
RIPOR2
AIF1
HSPA1B
HLA-DMA
RPS18
OGFRL1
SMPDL3A
SGK1
IFNGR1
CITED2
AGPAT4
RNASET2
RAC1
ARL4A
BLVRA
FGL2
ARPC1B
NAMPT
AKR1B1
TMEM176B
TMEM176A
ASAH1
BNIP3L
MTSS1
RPS6
DNAJA1
CD72
ZFAND5
RGS3
GSN
CSF2RA
SAT1
MSN
RPL36A
SLC25A5
SH3BGRL3
RPS8
C1QB
C1QC
C1QA
MT-CO3
MT-CYB
PLEKHO1
CDC42SE1
LMNA
MNDA
TAGLN2
PEA15
CD48
FCGR2B
MPC2
RABGAP1L
C1orf21
RGS2
CD55
PPP2R5A
DEGS1
H3-3A
NLRP3
APBB1IP
MAP3K8
ITGB1
NRP1
PPA1
SLC29A3
TSPAN14
LIPA
BLNK
BLOC1S2
DUSP5
TCF7L2
DENND10
BAG3
IRF7
TALDO1
RPLP2
EIF3F
ADM
CD44
SPI1
RASGRP2
CFL1
DRAP1
TCIRG1
CCND1
UCP2
CASP1
IL18
CADM1
SIDT2
WNK1
CLEC4E
H2AJ
ARHGDIB
LDHB
TMBIM6
METTL7A
ITGB7
CD63
ARHGAP9
IRAK3
RAP1B
NAP1L1
DUSP6
BTG1
TMCC3
LTA4H
DRAM1
DYNLL1
RILPL2
LCP1
ITM2B
TNFSF13B
RASA3
NDRG2
SLC7A7
PSME1
PSME2
LGALS3
PSMA3
HIF1A
SRSF5
LGMN
IFI27L2
EIF5
PLD4
RAB27A
ANXA2
APH1B
RPL4
RPS17
AKAP13
CPPED1
IGSF6
PRKCB
BOLA2
SPN
C16orf54
ALDOA
ITGAL
TPPP3
COX4I1
PITPNA
ARRB2
CXCL16
EIF5A
PMP22
WSB1
UNC119
CCL5
RPL19
ABI3
NME2
SCPEP1
LIMD2
CD79B
KCNJ2
CDC42EP4
RPL38
ATP5PD
H3-3B
SEPTIN9
TIMP2
SLC16A3
GPX4
RPS15
OAZ1
MCEMP1
RPS28
MYO1F
C19orf38
DNASE2
ADGRE5
DDX39A
TPM4
UQCRFS1
HCST
TBCB
SPINT2
EIF3K
AXL
RPS19
CEACAM1
ETHE1
RPL28
RPS5
ID2
YWHAQ
LAPTM4A
MRPL33
PPP1CB
CALM2
RTN4
RPS27A
PLEK
HK2
VAMP5
ST3GAL5
ZEB2
CYTIP
HNRNPA3
NABP1
EEF1B2
TUBA4A
PID1
CAB39
RRBP1
SNX5
HCK
MAP1LC3A
ADA
YWHAB
PLTP
PTPN1
CTSZ
PSMA7
RPS21
PPDPF
SAMSN1
ATP5PF
SOD1
IL17RA
BID
NCF4
RAC2
RPL3
TSPO
CAMK1
RPL32
CMTM7
CCR5
SHISA5
MAPKAPK3
RPL29
PRKCD
TKT
ARL6IP5
ST3GAL6
COX17
HCLS1
TMCC1
SRPRB
PLSCR1
GPR171
CCNL1
SKIL
FAM43A
TMEM156
CHIC2
HOPX
NAAA
UBE2D3
ANXA5
MGST2
ING2
OTULINL
SUB1
SELENOP
EMB
HEXB
GLRX
HINT1
MACROH2A1
TGFBI
CTNNA1
GM2A
DUSP1
HK3
PRELID1
LTC4S
PHACTR1
CD83
HFE
IER3
TNF
CLIC1
PSMB9
HLA-DOA
CDKN1A
PIM1
TREM2
CCND3
HMGN3
FYN
MARCKS
CALHM6
PKIB
ARHGAP18
ABRACL
EZR
SOD2
ZFAND2A
NDUFA4
MYO1G
NCF1
HSPB1
PON2
BRI3
LRCH4
GNB2
FIS1
CUX1
MTPN
TBXAS1
CLEC5A
GSTK1
ZYX
RHEB
INSIG1
ERICH1
CTSB
MSR1
ATP6V1B2
GSR
LYN
TPD52
RPL30
EIF3E
ENY2
CYRIB
ANXA1
TLE4
HNRNPK
CKS2
GADD45G
SUSD3
TGFBR1
SEC61B
KLF4
TXN
SLC31A2
SYAP1
CYBB
ATP6AP2
GPR34
CFP
RBM3
PGK1
P2RY10
TSC22D3
IL13RA1
ATP1A1
RHOC
RAP1A
SH3GLB1
LMO4
DNAJB4
GADD45A
RPL11
SYTL1
FGR
ATP5IF1
LAPTM5
PTP4A2
EXO5
CMPK1
CAPZB
TMEM51
NADK
RUSC1
CD244
ARPC5
PTPRC
CAPN2
SRP9
MRC1
ANXA11
IFIT3
PGAM1
ATP5MD
RGS10
RNH1
TMEM86A
LPXN
AHNAK
COX8A
PPP1CA
TNFRSF1A
PTPN6
BIN2
MYL6
ATP5F1B
NACA
SLC25A3
ARPC3
ERP29
COX6A1
ORAI1
POMP
STK24
GCH1
ASB2
CIAO2A
ANP32A
HEXA
PSMA4
CTSH
TM6SF1
CIB1
ELOB
CARHSP1
VKORC1
PYCARD
PSMB6
EVI2B
EVI2A
PSMB3
RARA
SUPT4H1
DDX5
CD300A
LGALS3BP
CNN2
SLC44A2
RASAL3
RAB8A
BST2
COX6B1
TYROBP
PSMD8
GMFG
ARHGEF1
POU2F2
PLAUR
VASP
NOP53
EMP3
FCGRT
RRAS
SMC6
NDUFAF7
CDC42EP3
COX5B
ACTR3
RALB
ITGA4
ARPC2
ITM2C
PTMA
EIF4E2
LRRFIP1
GPCPD1
DSTN
CHMP4B
RALY
SLC35C2
GNAS
ATP5F1E
RGS19
RCAN1
HMGN1
CSTB
UQCR10
ARPC4
MYD88
HIGD1A
CCRL2
RHOA
CD47
ATG3
ATP1B3
GYG1
SERP1
B3GALNT1
HES1
WDR1
HMGB2
SLC25A4
BASP1
COX7C
MEF2C
CAST
UQCRQ
UBE2B
GRK6
LY86
PSMB8
COX7A2
PSMB1
MAD1L1
ACTB
HNRNPA2B1
SEC61G
CHCHD2
MDH2
IFRD1
CAPZA2
ARF5
PTK2B
EIF4EBP1
PABPC1
YWHAZ
ZNF706
RPL8
PLIN2
OSTF1
NINJ1
SLC2A6
DPP7
AP1S2
WAS
UBE2A
FLNA
G6PD
CAPZA1
CD53
TMED5
GBP2
RPS6KA1
THEMIS2
PSMB2
CAP1
PPT1
PRDX1
AKR1A1
CDC42
TNFRSF1B
ISG15

## Sheet: Table S7
Table S7. Regulons and the corresponding attributes in renal macrophages in human.
TF	Target Genes	Selectivity of the TF	#DEGs as target genes	Binary entropy
AEBP2	SSH2,VDAC1	0.571429	4	0.69576
AHR	CHIC2,KAT6B,CCAR1,GM2A,TMEM127,PKIB,LANCL2,AHR,DEGS1,MVP	0.552632	21	0.36378
AKR1A1	PTPN7,BAK1,SLC16A3,FBLIM1,SERPINH1,CHID1,MICALL2,SBF1,CSNK1E,CACNB3,PTGIR,SUPT5H,MIR9-3HG,TIMP2,DNMT3A,CD81,FZR1,ISOC2,SMARCD3,CNFN,OSBPL2,APOA1,CAPG,GAPDH,CSF1R,SPTLC3,ALOX5AP	0.507463	34	0
ARID3A	BCL11B,C2orf74,FMNL2,STK38,RCOR1,DNASE1L1,CTBP2,MAP2K2,NDRG3,EPHX3,ARID3A,CTPS2,PAIP2,MNT,CLASP1,PDE4C,WBP1L,CORO2A,UBE2D2,ALDOA,RARA,HIPK3,C2,EXOC6,CAPN1,LYST,GFOD2,IMPDH1,FKBPL,SPEN,POLR2A,BCL6,PIK3CD,BBC3,GSR,STAU2,HSPA9,OTUB1,SOCS7,ARHGEF19,OSER1,ARHGEF12,ARHGEF3,CTDSPL,ZNF622,KRAS,FLT3LG,INPP5D	0.421053	8	0.208519
ARID5B	ZNF143,SH3GL1,ALDH1A2,FNIP1,ARID5B,ENPP1,SMCR5,CSNK1E,RREB1,GTF2A1,EIF1,KLF6,RHOB,EGR3,ZBTB25,SMAD4,KEAP1,BAIAP2,KLHL21,NHS,RTN1,PKMYT1,RBMS1,GADD45G,TLE4,ATP11B,IRF6,HBEGF	0.4	4	0.664321
ARNT	VNN1,LINC00863,TTC37,KLF11,ACAP2,TSHZ1,SLC38A1,ZCCHC7	0.4	4	0.963321
ATF1	TNFRSF1B,KIFC1,LMF1,TMEM63C,TIMP2,LINC00886,MAP4,CEBPG,TTN-AS1,LIN9,INPP1,RAB10,AP2A2,CREM,DDX10,DUSP6,HES1,STAG1,PHLPP2,TXK,EHHADH,ATF1,C17orf58,PAFAH2,PPM1J,ARF4,NUP98,PDP1,AP2B1,UBQLN1,TBC1D25,POT1,DHX36,GPM6B,PDE1B,ACAP3,RNF7,PEX12,PDE4A,DVL1,POP4,TAGLN,NCDN,NKRF,RELT,LPIN1,UBA6-AS1,ELF1,DDX5,RGS17,PURA,EXOSC9,NAXD,UBE2A,BET1,HOXB2,COMMD8,PKN1,RNASEK-C17orf49,SPNS1,MTM1,TCEAL9,ZBTB8OS,CTDSP2,…	0.375	3	0.234239
ATF3	HIC1,DUSP1,RFX1,ATF3,KLHL12,NOC4L,MXI1,MIR9-3HG,STARD3NL,BTG1,JUN,FILIP1L,OXSR1,CDADC1,DNTTIP1,HNRNPU,UBQLN1,FLT1,INHBA,NR4A2,PPP1R15A,AKIRIN1,FOSB,JARID2,EGR3,MAFF,GK5,AREG,JUND,CDC42,SLC25A25,CEBPB,SRSF6,RPH3AL,CBWD1,UBC,HOMER2,CYTIP,BCL11A,MIF-AS1,HSP90AB1,CCNL1,ZFAND2A,GPCPD1,NLRP3,KLF6,SPTAN1,PPM1D,MAST3,EIF1,HEXIM2,MOAP1,UMPS,TRIM39,SLC12A6,PPP2R5B,HEG1,MAGOHB,NR4A1,INSIG1,NFIL3,DNAJA2,TRIB…	0.333333	16	0.434025
ATF4	TRAF4,FOS,BTG2,ZNF281,RBBP8,RTN4RL2,NR4A2,UNK,MAPRE2,CYTIP,CDIP1,NR6A1,ESYT2,MAST3,UBC,SPHK2,EGR1,RGS2,NLRP3,DUSP2,BCAR3,KCNAB2,PLA2G12A,VASP,RCCD1,TNFAIP3,ATF4,NPIPA1,MAT2A,TOX,TSPYL4,GTF2F2,NFKBIZ,ZNFX1,LRP12,BACH1-IT2,PAG1,TESC,PPP3R1,SF3B6,FOXO1,UBE2H,ELL2,ZBTB21,HAS1,SIK1,ZBTB37,NECTIN2,CLCN3,ZMYND15,MAPK1IP1L,PTP4A1,CIRBP,SLC35F5,TXN2,ATL2,SH2D3C,AVPI1,CHMP1B,EGR2,KCTD15,AGPAT3,GPALPP1,CDC3…	0.333333	2	0.280501
ATF6	TBKBP1,SLC43A1,SFXN2,FABP5,PARVB,RPN1,FGD2,TPT1,ARHGAP24,PTPN14,VGLL4,FHL1,PAXIP1,SIAH1,PDE4A,CLN6,TPM4,SKIV2L,NUP133,KLHL12,CBR4,EMD,ATG5,MBNL2,LUC7L2,MCF2L,HDAC6,CACYBP,EPAS1,KDM2B,C5orf15,EPB41L3,RNF166,DNAJC27-AS1,PLEKHA1,GTF2A1,FAM107B,C22orf46,GTPBP10,RABGEF1,HIVEP1,NR3C1,CWC25,NSMF,PAFAH1B1,CNOT7,FAAP20,AGPAT1,TOP1,LINC01588,TMEM8B,RHBDD1,HEBP1,GTF2F2,ARMCX6,PUM3,PAK1IP1,TGFBR3,EIF3D,BRCA1…	0.333333	2	0.724162
ATF6B	ZFYVE27,ZNF483,ACAP3,FN1,TIMP2,ESYT2,INPP5A,JOSD1,RNF122,SPOCK2,DDX49,MEF2C,VPS41,KCNMB4,DSC2,LINC01315,SRPRA,TM9SF2,RXRA,DHDDS,YPEL4,SND1,MON2,KCNQ1OT1,ARMCX2,RGS12,DISP1,PARVG,SVBP,ARHGDIB,BRPF3,TCEAL9,MRPL15,DARS-AS1,UBL3,APBB1,SIDT2,FGR,GINS2,CTSD,TP53I13,TUBB,SLC17A9,IPO7,ZDHHC9,MDN1,SLC24A4,TRAPPC6A,PTPN6,DTNA,LINC00987,UNC93B1,RPS28,CCAR1,COMMD6,ATF6B,ORMDL1,SOCS2,KDM3A,MIEN1,MLX,SDF2L1,HE…	0.333333	1	0.799879
ATF7	ZC3H4,HAS1,TSC22D2,UBAP1,PRR3,BCAS2,IRGQ,FANCD2,FAM220A,ZNF711,ATG2B,RRP1,CEP57,PARD6A,RBM42,DLG4,E4F1,USP32,TAPT1,GAS7,SUPT6H,CAMK1,TMEM183A,MPZL3	0.333333	1	0.918091
BACH1	RARA,BAG3,MAP2K3,BACH1,TRIB3,EIF5,LUCAT1,MIDN,EPB41,SQSTM1,RFFL,OBSCN,DGKG,TES,ARHGDIB,ADGRE5,MMP19,ROM1,AEN,TUBA1C,TMEM37,C20orf197,ARC,LIF,TBCA,PECAM1,MYH9,TMUB2,SLC4A7,ZNF746,TSC22D1,FAN1,BLVRA,FGFR1,TUFT1,RNF144B,MAP3K1,LCP1,STAT3,WIPF2,PRDX6,KIAA0930,ANK3,CSRNP1,TNFRSF12A,GEM,RUFY4,TNS1,PHF19,ANXA7,ALPK2,FKBP15,LIMD2,MROH6,ZNF699,PHF20L1,HSP90AA1,PLEKHA1,SLITRK4,CD44,RELB,CXCL2,RGL1,MCM6,BES…	0.333333	1	0.819461
BATF	NEK6,IKZF3,CIITA,CD44,HMGA1,C12orf76,JARID2,ANXA2,GEM,AREG,TTC39A,INPP1,REPIN1,ISG20,TBC1D14,CYP1B1-AS1,CLEC11A,CXorf65,PHF6,CD274,PIK3CG,LINC01366,MSANTD4,PKIG,TNFSF4,ZNF718,DENND1B,PCBP1,LMNA,DGKD,BCL9L,DTNA,ABHD2,CTNNAL1,TBKBP1,CSNK1D,PTPN22,BATF3,TFE3,OCIAD2,SPHK1,SGMS1,EXT1,MIR4435-2HG,VWA5A,RNF220,EZR,MOB3B,PPP2R5A,GRIP1,FGD4,MGST3,SNRPB2,METTL15,KLF5,AHDC1,CES1,NRROS,IL1RN,GAS2L1,ASCC2,GMP…	0.325758	43	0
BATF3	NCDN,RAB30,FAAP20,ARRDC5,ZNRD1,DCUN1D1,LTN1,CDH23,ATF3,TWISTNB,RAB11FIP1,MYL6,DLEU2,PPP1R17,ING4,SEC24D,ARL4D,ATCAY,GRAMD1B,VDAC3,UAP1,CD300A,MARCKSL1,PDE7A,MKNK2,KLF6,TMSB4X,CYTIP,CDKL3,EIF1,MOAP1,PRR5,SLC25A33,RIMKLB,XCR1,DUSP2,SKIV2L,RAB3A,CBX4,ETFB,PMAIP1,SLAIN1,NKRF,FKBP1B,CLNK,LACC1,KCNE1,PPM1L,IER5,ASB2,TMEM14A,CUL4B,RSF1,PRKCQ,TCF7L2,ARL4A,TMEM263,LAMB3,BATF3,KCTD7,ZNF107,LIN54,PPM1J,SQST…	0.324324	12	0.468531
BCL11A	CIITA,LYZ,VIM,IDO1,DNASE1L3,BCL11A,RASSF8,RAB3IP,EGLN3,LRCH1,HIPK1-AS1,MAP4K1,TRA2B,LINC01184,NCR1,ADGRD1,AREG	0.306122	15	0
BCL11B	BRWD3,NPRL2,COQ6,BCL11B,PPP1R12B,OGT,CDK8,CBX5,NFXL1,SFXN5	0.304348	7	0.692346
BCL3	ANXA1,RTN4,LMNA,TAGLN2,MAPK6,WEE1,ANTXR2,MAPRE2,S100A10,GPATCH3,AP1S1,PAWR,HGS,ZDHHC3,GNA12,GDAP1,PLCD1,PDE4DIP,BCL3,VCAN,ELK3,DUSP2,STK3,RAB35,NLE1,TNIP2,EIF5AL1,AGAP3,CALCOCO1,TCAF1,SMAD3,PHF1,AKT3,PRPF39,CAMTA1,NNT,ANKHD1,ZNF720,SLCO4A1,TLE3,VDR,SPECC1L,WDR18,AFF3,NDUFAF4,MYADM,DEDD,CARM1,ENPP2,ARMC1,FTH1,ANKRD28,LRRC8C,CALCRL,SRPK1,JUNB,HOOK2,PIM1,BEND6,SLC2A1,MEF2C-AS1,DUSP5,CLIP4,ZFP36,SRP1…	0.3	9	0.159202
BCLAF1	SUPT4H1,UBL5,ACOT8,LINC00909,ZNF35,SPTLC2,ZNF75D,FKBP2,DAXX,HIVEP2,RMDN2,LZTFL1,LEMD3,PRKACA,MTPN,CHUK,ZFYVE16,HDHD2,ACIN1,ZEB2,EMC4,MAP3K5,MAP3K8,IRF2BPL,PLXNC1,CD82,ZNF711,ZNF28,ITGB1,PCGF5,RIN3,LYST,CREB3,LPIN1,RASA1,CUEDC1,NUB1,TBC1D10C,PLXND1,IL27,TNRC6B,ADM,DCSTAMP,SPRED1,RGL2,SNRPD1,PABPC1,WWP2,SEC22B,USP34,SGMS1,ADIPOR2,STK10,SECISBP2,RHOBTB2,STK38,TTC17,PLPP6,C20orf197,PDE12,BCLAF1,LRRC8…	0.276596	13	0.341659
BHLHE40	NR4A2,RNF40,PRR7,FOXN3,SGO1,ZNF330,SBDS,SNHG15,CIPC,MEF2C-AS1,HMGN1,FOSB,PUS7,TET1,BCOR,ID2,RPL18,LPXN,MTRNR2L4,SGK1,PALLD,LITAF,TAOK2,ACTR2,PHACTR1,KIF1B,GNA13,RUNX3,ST20,TAGAP,KLHL5,CDKN1A,WWC3,NOLC1,EGR1,NUP153,ZNF335,NCBP2,ZNF410,ARHGEF11,SERTAD1,TMSB4Y,SLC4A7,RCBTB1,NAA50,SRSF1,SYAP1,LMBR1,FILIP1L,MPV17,CEBPB-AS1,IL18,HERPUD1,IVNS1ABP,BHLHE40,KLF10,FCER1A,BCO2,DBI,RGCC,ENPP2,RPL34,RTKN,ZNF65…	0.272727	3	0.0776532
BHLHE41	PICALM,GRN,HEXA,MEF2A,IL18,MGAT4A,ANKH,RGS1,PRRG4,TCEAL4,TLR1,SERPINF1,PDGFB,BNIP3L,PRKAG2,LIMS1,SGK1,RCAN3,CTSB,PLEKHA1,NEGR1,ARMCX3,BHLHE41,BIN1,ZNF674,ARHGAP24,ITM2B,SMIM5,ARL5A,HERPUD1,SIGLEC9,DST,NPM1,AGAP4,STK38L,LAPTM4A,FRMD4B,RASSF4,ADORA3,CNDP2,RGCC,DBI,MITF,HIF1A,FAM71D,LPAR5,ALOX5AP,MMAB,RELB,OTUD1,TSHZ3,PTP4A1,RHEB,SLC25A37,TPT1,SPRED1,NOLC1,FSCN1,GTF2F1,CXCL16,RBM42,C5orf15,MTDH,ALCA…	0.266667	12	0.64138
BPTF	HIPK1-AS1,RALGPS2,AQR,PURB,LAMP2,SMC5,TTBK2,BPTF,EAPP,SIAE,IQCD	0.25	80	0
BRCA1	NECTIN2,CCL4,CDCA5,KDM6B,NLRP3,SLC25A37,PPP1R15A,RNPS1,BTBD10,NCAPG,ATF2,BRCA1,KCNN4,NAB2,VCAN,GABPA,PRDM1,EIF2S1,PPARA,CYB5D1,CNOT3,SPRTN,THAP7,UHRF1,RFC5,ZNF367,LIG1,GEN1,EPB41L3,SYNGAP1,POP7,RSRC1,MGAT1,AHNAK,GINS4,MANEA,DDIT4,RAD9A,RAB6A,MAF,ZBTB11,ALOX12-AS1,EPC1,SLC25A19,RBL1,ZMYND11,DUSP6,NFATC2,CD163,CGGBP1,VPS26A,DIMT1	0.25	1	0.785766
BRF1	EFNA3,ZFYVE28,ADGRD1,ALPK2,AMMECR1,CEP72,TOB1,LGALS9,BRF1,SPARC,QTRT1,RASSF5,SP1,ADAMTSL4,ZNF205,ANKRD52,ICAM1,GALK1,MRPL4,RAB11FIP3,BMPR2,ID1,CORO1A,PLCE1,CFLAR,CD8A,LARS2,TRAPPC6A,TRIQK,C8orf37,SRSF2,TNFRSF9,XKR6,ZNF865,SUPT4H1,RABEP2,TXN2,MARK2,SCYL2,PFN1,RAB7A,DDOST,C9orf64,IPO4,ZNHIT2,FAM83H,RPS6,ASB3,PUF60,TRAPPC4,TRIM11,ENDOV,ATP11A,CYB561D1,ZNF578,GRAMD1B,FBRSL1,TRMU,ARHGEF3,ZNF697,TIGAR,…	0.246667	37	0
BRF2	PIGM,GEMIN8,PRPF19,MLEC,KBTBD4,TOPBP1,KANSL1,HSP90B1,BRF2,YWHAB,MED10,BMP2K,ANAPC13,LTV1,SNRPD2,DCAF16,CAPG,SDSL,POC1B,DNHD1,NDRG2,SLC5A3,IFT22,SGK3,ARF6,TFDP1,KDM3A,LSM12,ZBTB7B,SLC39A9,USPL1,TRAPPC1,FASTKD5,NEDD1,STOML2,SLC35A2,TUBGCP4,EIF2B1,WDR37,ARF1,LYRM1,HNRNPD,RBM22,PIBF1,MFSD4B,PHB2,ATR,ZNF622,CHID1,DDX50,IDH3B,FBXL12,SNRNP200,RFK,APEH,CHST10,ZNF596,ZBTB25,CORO1C,LIPE,KCNC3,UGDH,PHLDB3,H…	0.246575	18	0
CARF	CARF,DCAF5,ADD3,TMEM65,PPP2R5C,MEGF9	0.238095	35	0.0284801
CEBPA	HTRA1,ADAP2,CHN2,GNB4,EPC1,GPR34,PIAS1,SLC16A3,NUFIP2,MRAS,CCL3,MDM1,HCAR2,CDK2AP2,TREM2,CCDC186,SPP1,MRPL15,ZNF593,CCL4L2,SNX16,MMACHC,MSR1	0.237179	37	0.295554
CEBPB	RARA,ADGRE5,KDM6B,HTATIP2,ANXA1,HMOX1,KCNN4,PIM1,CAPN2,PITPNC1,RTN4,LGALS3,PSAP,ZFAND2A,ZBTB7A,PLEKHF1,CDKN1A,JUNB,RPS6KA1,SMARCA2,ATP1A1,KLF6,IL1A,UBC,S100A10,PPP4R2,CDC42EP3,CSGALNACT2,NFIL3,EHD3,AKT3,SMCO4,ZFP36,ABCG2,SULF2,LINC00886,RIN1,TSPO,UTRN,SERPINA1,GADD45B,NUP93,DUSP1,RAB27A,GAS2L3,LRRN2,PHF19,DGKG,IFT27,JUP,ENY2,ZBTB20,VAMP5,COTL1,ANXA2,CAMK1,PAG1,CYTIP,ARPC3,PSMA5,CDH23,STARD3NL,DOK…	0.235294	4	0.952738
CEBPD	CSF3R,PER1,ATF3,ZFP36L2,LINC01126,NFKBIA,SOX6,HERPUD1,RHEB,DDIT4,IER2,SLC38A2,RAD23B,GRAMD1C,PRKAG2,FOSB,RBM47,JUN,TRIB1,SLC35D1,CLEC7A,CCDC170,PLPP5,ANXA1,SMC2,NUMB,TANK,PPARG,STRBP,HEXB,IL1B,CDKN1A,PPT1,CREB5,CPVL,PBX3,PFN2,KIF21B,DUSP1,TPT1,TLR5,HMGB1,CTSD,AZIN2,FLT3,ZFHX3,PRRG4,IGF1,RGS13,LPXN,HAVCR2,FRMD4A,PLA2G2C,FARP1,AKAP13,BTG1,SEMA6D,RPL9,MCL1,ATXN7L3,STXBP6,SLC46A3,TBC1D25,CPSF4,BNIP3L…	0.230769	3	0.997648
CEBPE	SKI,MOSPD1,TFEB,PRR15,SLC31A1,WNT5A,ELF4,CMKLR1	0.227273	5	0.28518
CEBPG	SENP7,RGS18,CEBPG,C15orf41,SCML4,SLC1A5,IGF2BP2,SLC1A7,MSRA,DTHD1,RNF145,RPS10	0.225455	62	0.213492
CEBPZ	RNF10,NPEPPS,CTNNBIP1,ODF2,MSL1,PPM1B,NUFIP2,ZNF791,PTPN11,ZSWIM4,CCDC84,SCAP,PTGR2,ARPC1A,ZNF687,PRDX2,USP34,NAPEPLD,PXN,FXR2,ACO2,GNPNAT1,SLC3A2,TRPV2,CDC42SE2,CCDC125,MGRN1,SLC9A3R2,UBE2R2,BCL7A,SH2B3,SH3GLB2,ZNF410,OSBPL8,PMM1,TMEM120B,CCSER2,COQ5	0.215527	186	0
CHD1	POLR2A,ARMCX2,MAP7D1	0.214286	3	0.975571
CHD2	ZBTB26,ARRDC4,CHD2,PER1,RND1,HK2,KAT6B,HNRNPA2B1,SPRY2,ELOVL5,MBOAT2,HIF1A,RCOR1,ETAA1,BCOR,NINJ2,ID2,NUBP2,NUDT18,MSMO1,ECSIT,GAS2L3,PER2,RNF181,ETV5,WDR6,LPP,ACTA2,VPS13D,ZSCAN5A,STARD8,ZBED5,CLCN5,PLPP1,DNAJC14,C16orf91	0.211397	115	0.144116
CLOCK	MIR181A1HG,PTDSS2,OSM,IKZF5,RIN3,CRTC3,CEP85,ZFAT,SMAD3,TASP1,FGR,NFIL3,YIF1A,EIF4G1,NDEL1,FAM126B,SFMBT1,ZEB2,DUSP2	0.210526	4	0.601274
CPSF4	SPRED2,LRFN1,NUAK2,ACTN1,PALD1,NR4A2,BCAR3,HAND2-AS1,PHYHD1,MYC,RBMS1	0.206897	6	0.134165
CREB1	ZNF503,PLEKHA1,TTC28,RBM15,CEPT1,ANKS6,RELT,WNT5A,UBE2E2,SKIL,NT5C2,PCGF5,NR6A1,SKP2,AAMP,MLLT3,STK3,MAP3K1,ZNF436-AS1,LRRC59,NUP155,ZNRF2,ARRDC3-AS1,TAOK2,GABARAP,DENR,MAP3K12,RPS6KA1,MCTP1,CLK3,ZNF865,YWHAB,TMUB2,CPSF3,IDI1,ZC3H13,AGPAT1,PSMG3,MON1B,SCYL2,TNFRSF1A,U2AF2,KAT5,SEC31A,TAF1A-AS1,MLF2,FAM120B,ARHGAP4,CIRBP,GNAI2,MAP7D1,GNL3L,DDX50,ERCC6,DDA1,GPATCH2,FBXL18,TMEM230,SF3A3,MED6,TTC39C,…	0.203704	11	0.911889
CREB3	SNAPC4,SLC12A7,PLEKHN1,GAS6,SERBP1,CEP72,ALPK2,AXL,ANGPT2,LRP3,SDCBP2,MAST4,EVI5L,CRACR2A,PRPS1,SGK1,LDLRAD4,RGS1,PDLIM3,RNASEK,TMEM183A,RHEB,YWHAH,FAM124B,PRX,RPLP0,HLA-DQA1	0.2	4	0.879834
CREB3L4	ZNF687,SPATA7,PDLIM3,CEP170,DAGLA,SLC2A13,FLJ13224,SIAH1,CEBPB-AS1,CTBP2,RAB3IL1,NUP153,SLC25A32,CALR,TCEAL8,DHX30,RRM2B,NUP50,CDK9,PDCD6IP,NAGPA,ZNF358,VPS35,FAM114A1,SRPK2,SORL1,NAA38,ERBB2,ACOT2	0.2	1	0.975796
CREBL2	LPP,IRF6,LIN9,AMZ2	0.2	1	0.953467
CREM	INHBA,TPM4,CREM,ABCE1,MAP3K13,VEGFA,KDM6B,BTG3,OPA3,CCL4,PPP2R2D,YWHAH,CCL4L2,CDS1,SYN1,NR4A2,CDC42EP1,ITM2B,PCDH11Y,CXCL16,NHS,LPIN1,ELL2,FRMD4A,LASP1,FILIP1L,TBC1D32,SBF1,SLC25A37,FLT1,TMEM39B,FAM177A1,LIF,NEK6,PRKAG2-AS1,BNIP3L,LITAF,NFKBID,SPATA2,SKIL,SLC3A2,AREG,SATB1,CHST10,TNFRSF1B,RGS10,CXCL3,MKNK2,PEA15,SMG1,TNS1,MIDN,SLC16A3,ARMCX3,EIF5A,ZFP36L2,SLC39A13,SRRM2,TRRAP,TM9SF3,RPL13,TPT1,TR…	0.2	1	0.796923
CRX	FAM24B,MNT,USP54,TRERF1,LATS2,TTC8,UBAP1,ZNF257,TMEM182,C1orf53,ARHGEF6,GOLGA8B,OSM,LYZ,CRX,BCAS1,ERO1B,AKAP6,SIRT1,REEP6,SLC16A6,SLC24A1	0.196391	185	0
CTCF	GAPVD1,ORAI1,SFPQ,TGFBR3,CENPM,CPNE1,ARL4D,ADGRA2,CTCF,CDC42,IFT81,RIMKLB,EP300,PLEKHG3,ASF1B,FOSL2,DLG4,SNX27,RASSF8,HSPH1,PRKCB,CCDC150,SHKBP1,GLYR1,ZFAND5,BECN1,MCCC2,JAK1,SCIMP,PRDM11,ATR,MKRN1,IRS2,TRIP12,TSSC4,SIPA1,SLC35C2,E2F4,CHMP2A,CDK7,RPS19BP1,PPIL2,GABPB1,ARPC5L,TTI1,TNKS2,ZNF528,EIF6,EIF3K,TANK,MTPN,ARF1,NUDT21,ZBTB11,TOMM40,LRRC61,UGGT2,TSC22D4,ZRANB2,BFAR,DHX34,SLC30A7,ING2,UBE2N,…	0.187783	166	0.0454739
DBP	SLC24A4,APOLD1,ALKBH5,EIF4EBP1,AZIN2,OAZ1,OSBPL8,CHN2,AQP3,ATP6V1E2,SLC2A6,PTP4A2,LUZP1,MFSD2B,SMCO4,NAGK,RAP1B,DBP,FAM177B,BIN2,ZFHX3,BRD7,ATXN1L,SACM1L,PPM1M,CNOT7,ATG2B,TMEM9,SF3B5,TPR,PDK1,RNMT,VCP,TFEC	0.186747	31	0.462791
DDIT3	DDIT3,SH2B3,SLC3A2,FAM110A,RCAN1,ING1,HNRNPUL1,MTA2,PNOC,MTRNR2L3,CD83,MYLK,DCSTAMP,MGAT5,CHD2,NR1D1	0.184282	68	0.0506114
DNMT1	SSBP2,MARK2,STAG2,PABPC3,SLC44A1,UBA2,KPNA2,ZNF276,TMOD1,LRRN1,ANAPC15,COG8,GABARAPL2,CFAP44,GGA1,MAZ,MEF2C,CPSF7,AHCTF1,CSTF2T,ZHX2,PRRC2B,RERE,NFYA,CACNB3,COPS5,MARCKS,ARMCX3,TRAPPC13,TMBIM6,RUNX1,GPATCH2,ASF1B,OTUD6B,SNRNP27,GTF3C2,FAM161A,ABT1,ADIPOR2,FANCI	0.184211	7	0.812446
DNMT3A	RPRD2,DNMT3A,NDUFAF5,TRIM39,LRP1,ANTXR2	0.181818	2	0.598594
E2F1	CSMD2,E2F1,SKP2,TUBA1B,NUP153,ZFP36L1,ERBIN,HIVEP1,RAD54L2,UBE2G1,NRP1,FANCL,MGA,FBXL20,JPX,ARRDC3-AS1,RNF44,ZBTB18,YY1,ELF4,FBXO11,SETD3,AP5B1,PLCL2,CISD3,MYO1C,ERCC8,RAPGEF1,CIC,AAAS,PDIK1L,KIAA0040,MARCKSL1,HECW2,RDH13,CUEDC1,BIN2,MRPL40,NKAP,CUL4B,MTHFR,CHID1,HAUS4,ZNF575,ISCA2,HPF1,AP4S1,SLC31A1,ZWINT,ZFYVE26,C12orf75,EIF4H,VPS26B,GGPS1,SUFU,GNB1L,TOLLIP,PFKFB4,TXLNA,APOM,GNAI3,KBTBD4,RAPGEF…	0.180791	64	0.0243393
E2F3	IGFBP5,C15orf41,RAB10,PTP4A2,UAP1,GPM6B,SBNO1,STAG2,SMURF1,E2F3,BAG6,PPP2R5A,ERC1,E2F1,ERH,ZNF395,PKP4,NAA50,MEG3,FERMT2,TNIP2,NIPA2,SLC7A14,TADA3,EVA1B,PANK4,MGME1,IPO13,VPS37A,ARL6IP6	0.175	7	0.569453
E2F4	LYPLA2,NCSTN,E2F4,MTA2,YKT6,ZNF668,CSTF2,TRAPPC10,SCAF1,POLR2K,YWHAB,MLLT6,EAF1,ARL5B,RNF167,POLR3B,LEMD3,USP19,TXN2,MIA3,DUSP28,TMED10,SLC7A1,TFEB,SPATA33,PMM2,FGF22,POLR3D,KAT7,MRPL53,TRNT1,WDFY3,GTPBP2,GCC1,CC2D1A,DIABLO,PPHLN1,ZNF45,MRPL13,PSMC4,PRKAG2,CNST,MCF2L,C8orf82,ZSCAN25,ZNF182,SMNDC1,TUBA1B,HYAL2,ST6GALNAC6,BIN1,DCUN1D4,ACOT7,BLVRB,SPPL2B,CHD3,YIF1B,XRCC6,RAPGEFL1,PKP4,TNRC6B,PRADC1,…	0.168317	17	0.556638
E2F6	GNPTG,STX4,UBAP2,SLC38A2,CD63,TCEAL1,ARMCX3,C2,TXLNG,GBA,PPFIBP2,C16orf72,MVB12B,DEAF1,TOPORS,DUSP3,VRK1,CTDSP2,DIS3,DMTF1,GADD45B,USP53,ZNF274,CAND1,TMEM109,DNAJC9,EGR1,ARID5B,ADAM15,FLT1,ARL17B,SAMD4A,PATZ1,PTPRJ,FGFR1,GPAM,NFATC3,KLF12,RABL6,ORC4,TRIM59,CPNE2,HOMER1,PAFAH2,CENPE,TNFRSF12A,DDX51,FAM91A1,CDC5L,ANKH,BTG3,CDCP1,SRGAP3,UNKL,RHOBTB3,MAP4K1,MIR503HG,BRPF3,ZFP91,SERP1,TRAF3IP2-AS1,KLH…	0.166667	9	0.661233
EGR1	TBRG1,SH2D3C,HBEGF,MIATNB,NFKBID,ICAM1,CSGALNACT2,KDM6B,STRN,ZNF646,TTPAL,ZFP36,PPP1R12C,QSOX1,YME1L1,HSPD1,HSPE1,EGR1,NFKB2,TRIB1,SGK1,MIDN,EOMES,SRPRA,ZBTB33,NEDD9,UBE3B,PLEKHG2,MGAT1,DUSP5,TOR4A,TJP2,PDE4B,HOMER1,CDKN2A,JUNB,FAM110A,SPATA2,LATS2,PIK3C2B,HAS1,IER2,TNF,SRSF3,FOS,TNFAIP3,NR4A2,REL,FOSB,YWHAZ,RHOB,NR4A1,KLF6,MLLT10,DUSP2,FGFR1,LIF,HSP90AB1,ATF3,NRIP3,PPP1R15A,DNAJA1,ZNF250,FARP1,I…	0.166667	4	0.999942
EGR2	STMN1,MEF2C,STARD9,SERTAD1,ALDH6A1,CNOT4,PER3,EGR2,CAHM,TAB2,GRIK4,EFEMP2,CTSW,MORF4L2-AS1,DMXL1,PRR5,SCYL2,GLRX3,HOPX,CCDC159,ARL17B,ZNF618,NEDD9,ABCC4,TCOF1,DRAM2,HSPA2,GID4,ERRFI1,ZFP36L1,AHDC1,ZNF827,DUSP5,PSIP1,PRDM1,EIF4G3,SLC12A4,BTBD8,FANCL,KRI1,ANKH,WFS1,DARS-AS1,CRIM1,B3GNT7,BTBD10,NFATC2,EPHX1,IMP3,FAXDC2,ZC2HC1A,FBXO11,CPEB4,CHD3,TMEM181,FDXR,VEGFA,MBOAT2,NT5C2,SKIL,CD7,RUNX2,NRP2,NR4…	0.166667	3	0.515513
EGR3	NR4A2,ZNF281,SKIL,ENOPH1,NCOA2,ATF3,LCMT1,EGR2,CSF1R,CDKN1A,KCNQ3,TREM1,NR4A3,SH2B2,TP53INP1,JUNB,ID2,ZBTB8A,HBEGF,TNRC18,A2M,HPCAL1,EGR1,TNFAIP3,SERTAD1,PTGES2,ELL2,DNAJC5,ABI2,ZSWIM6,PAXBP1-AS1,FOXP4,EPB41L2,IL6ST,CACNA1A,LRP12,NFATC1,ATL1,ETV3,TSGA10,CASS4,IFNLR1,FAM83H,BMP1,C3orf14,TNF,REPS2,BMPR2,BCL11A,ARRDC3-AS1,GTF2A1,CHD6,FAM3C,UAP1,EML4,CDK16,SPRED1,TMEM229B,HS6ST1,SMARCD1,SBF1,APLP1,ME…	0.166667	2	0.96772
EGR4	CNOT8,ATF2,NPAT,S1PR2,STAG3,LACTB,POLM,SPSB3,LAP3,MAP2K4,PCNX3,PNRC1,SPRY2,IGIP,GNPNAT1,ACACA,C9orf72,MTRNR2L8,TNFAIP3,ARHGAP25,CACNA1A,LENG8,PLXNA3,ATP1A1,MBD1,TRAF4,NFYA,RIF1,TCAF1,RNFT1,SPTLC3,THUMPD3-AS1,FKBP8,SSBP2,B3GAT2,ZNF41	0.166667	2	0.99781
ELF1	YWHAB,NELFE,TVP23B,PC,PEX6,SRSF5,ZSCAN20,SNIP1,SMCHD1,NFIA,CC2D1A,SUPT3H,NFS1,DHX36,PCF11-AS1,SYAP1,PRIM2,C2,MICU2,CTNND1,KRIT1,DDX50,ZNF252P-AS1,FRRS1,AZI2,ZSCAN16-AS1,MIA3,NUP107,TAX1BP1,NORAD,C16orf91,FGF22,POLR2F,EEF1B2,ZBTB25,EIF2S2,PSME4,TGIF1,ABCB7,ZDHHC6,LRP5L,FYCO1,SLFN12L,HNRNPF,PCGF1,KDM8,SLC38A2,GCA,TCTA,ZNF674,CCNL1,DLEU1,C12orf65,ZNF84,SETD5,KLF6,CREM,CDK1,ADCY9,CDKN2B-AS1,SIMC1,ZMP…	0.166667	1	0.821933
ELF2	TMEM234,MICALL2,KDM6B,UST,MTPN,PNISR,TTPAL,UBASH3B,UNC119,CYSLTR1,HRH1,ARPC5L,SP1,RSL24D1,ELF2,IGBP1,BAZ1A,U2AF2,LIMD2,ZMYND11,ZNF574,PHF3,MAP3K5,STAT5B,SMCO4,TMEM104,MBNL1,LMO2,CAMSAP2,EIF2S2,TCIRG1,PYM1,SSBP4,PIEZO1,TNIK,COX17,SFT2D1,EMP3,DDX50,HIPK1-AS1,MAPRE3,PRR12,MPEG1,LYL1,STARD13,MYO1F,ADGRE5,PMFBP1,CFP,SIGLEC11,SLC12A6,CERS6,SLC46A1,SMCHD1,BCORL1,FOS,ARHGEF40,MS4A7,LYPD2,SCML4,IL1RAP,HMO…	0.166667	1	0.877443
ELF4	ZNF622,SUPT4H1,ASB6,ZNF333,TCEANC,FBXL18,LPP,MUL1,RNASEH2C,FOSL2,NUDT12,TMEM223,SUDS3,ZNF558,DBR1,KCNC3,CALB2,GTF2H2C,CSRP1,SOS2,LRRK1,GABPB2,ADAM28,ZNF317,ELF4,RTN4,ZNF829,HECW2,U2AF1L5,REST,SLC25A13,NEGR1,ZNFX1,C1orf53,ZNF77,CARD9,GNPDA1,MARCKSL1,UBLCP1,TMEM208,BIN3,UBOX5,ZKSCAN8,PPIL1,E2F4,HINT1,EXOSC4,MED25,EXOC3-AS1,UGDH,ZSCAN5A,TMX2,ZKSCAN4,SERINC1,CDC37L1,RNF40,PIDD1,MYO1C,YME1L1,PHACTR1,G…	0.163303	89	0.363306
ELK1	UBA5,SKAP2,MYBPC1,KCNAB2,RCN2,NR3C1,FBXW9,NBR1,ATF3,MTIF3,QPCT,SNX18,BCL9L,SRC,SLC31A1,MSANTD2,SAR1A,NAA20,RGS19,SPATA2,PIK3R3,CSMD3,SCYL2,C2orf42,ZNF75A,TFG,DDX47,RARA-AS1,BEND6,HDAC2,CPEB3,PTPRE,RBM19,TMEM63A,MKRN2,DEGS2,NINJ1,JMJD1C,SEC24D,L3MBTL4,RTN1,ZNF865,NIP7,TMEM161B,FAM91A1,AP1S2,MON1B,GABPA,SH3BP5L,MTMR9,YME1L1,C5orf63,STK38L,CNOT3,CYB561A3,CYB5R4,TRNT1,FAM200B,KRIT1,EIF2B2,MAGED1,MTRF…	0.162791	7	0.103651
ELK3	ABHD17C,HSPBP1,SKIV2L,CCDC71,TRA2B,RPL32,ELK3,PSMG3,SEC11A,LIMD1,ANKMY1,CUTC,EMC4,PRKCD,SLC25A14,WDR55,MED10,PTPN1,TRAPPC4,SLC25A17,ZSWIM6,RPE,PRRC2C,TRNT1,TRIM8,RNF220,FHL2,USP9X,SH2B1,POLR2J,DOCK10,HNRNPC,SPECC1L,XRRA1,SRGAP1,PIP4K2B,TPCN1,TTC17,ZNF41,RPL4,ASB8,CLDN7,ATOH8,RPS20,LRTOMT,LRRN2,TRAPPC6B,AKIRIN2,DHX34,RPS7,EARS2,NME1,ILF2,UBA2,FGF22,CEP55,SYMPK,BRF2,NKRF,RCOR1,SACS,TCEAL8,TTTY14,GR…	0.161755	236	0.0118074
ELK4	MARK2,FBXO11,CREB3,ARHGEF7,GOLGA3,SLC20A2,THSD1,PEA15,SPRY2,S1PR2,PIBF1,PGS1,SUPT16H,SMAD7,OGFOD2,KIFC3,FRRS1,ELK4,LINC01315,PRR3,RBM47,RPS6,STXBP5-AS1,TTC22,HNRNPK,RBM39,CDC37L1,METTL15,TAF1C,EML1,ZBTB41,SCNM1,MRPL23,SLU7,G2E3,NR4A2,LCMT2,PHLDB3,CCDC137,ST3GAL4,UVRAG,PLA2G4A,SLCO4A1,BAK1,CHCHD2,MCMBP,DEGS2,SMARCD2,URGCP,UBN2,RASA4,POPDC2,NUP62,ASH1L-AS1,MAP2K7,UXS1,CKMT2-AS1,ATXN10,BDP1,CCNL1,PB…	0.157895	3	0.990908
EOMES	NKG7,MAFF,PDE4D,GNB5,AHDC1,KSR1,GZMM,KLRC1,EGR2,CCL3L3,EPHX1,ZNF131,MFGE8,LRRC45,NFATC2,SETD4,USP51,NGDN,FDXR,MIR155HG,UBE4B,GRAP2,STAMBPL1,TMEM209,PLAU,NRP1,CLSTN3,MORF4L2-AS1,SERTAD1,POC1B,PICK1,AAR2,TIMM10B	0.157895	3	0.994585
EP300	CSF3R,HNRNPH1,CYFIP2,ALDH1A2,CMKLR1,EP300,HTRA1,ARID5A,TKT,HAL,CLEC7A,FAM3C,HIVEP3,NEK7,SMARCAD1,SLC46A3,CA5B,ATAD2,DLC1,PAFAH1B1,CSNK1G2,DLEU2,PDXK,EID1,CDH23,ZFAND4,UBE2D3,SOAT1,NOTCH1,ELK4,SEMA4B,GATM,TMEM33,HOXB-AS1,TFCP2L1,MR1,FAM200B,CD68,ZNF470,MORC2,ARRB1,JTB,PGS1,KANSL3,PPM1M,ZNF385D,GYG1,PILRA,TTLL7,CAST,MDK,DBNL,ATP13A1,SLC25A51,FANCI,GIGYF2,NHSL1,FASTKD5,FMNL3,CDA,RAP1B,ATP7A,MTSS1,FA…	0.155556	7	0.924412
ERF	URM1,SF3B6,TBRG1,DGKH,ZNF101,C19orf12,NIP7,KIF9,CSNK1G3,NCKAP5L,KNOP1,PSMB7,UBL7,SLC35E1,CSNK2A1,GPC4,BNIP3L,SMNDC1,PRX,YTHDF1,PHF8,DNTTIP2,SMIM7,TIMM8A,TESPA1,SLC16A13,TET3,LRRC8B,MGAT4A,ERF,FXYD5,LINC01521,SCIN,ACTR6,STRAP,DSTYK,MIB2,JAK2,SSTR2,TTC39A,ETF1,GSE1,FYN,GRAMD1B,FAM9C,GYPE,SPTAN1,MCF2L-AS1,ZNF384,GBA2,CSTF2,ZNF655,COPA,GTF2H2,EDEM3,PAAF1,EPN1,STAG2,CHMP1A,USE1,MAGED2,ARL5B,PSMD11,NCA…	0.153987	168	0.0878914
ESRRA	HSPBP1,ESRRA,RASGRP2,NLK,RRM2B,NFKB2,MAST3,GPBP1,STK32C,PRPSAP2,ACER3,LRRFIP1,PNKD,PPP1CA,TNFAIP3,ZC2HC1A,SQSTM1,TMC8,BBC3,SLC30A1,LHPP,TTYH3,XPO6,GDPD5,ANKS1A,SLC6A6,ING2,SPSB1,PRR13,BACH1,AMDHD2,HNRNPH2,SLC25A33,AFTPH,RRAGB,KIAA0513,GTF3C1,LACTB2,CLN3,EGR1,TMC6,KLC1,TBC1D24,CMIP,CCNL1,CCL17,SHMT2,DCAF12,ZNF680,LMNB1,CAPN10,PTP4A3,FFAR3,XAB2,EGFL7,GABARAP,TLK1,DENR,BCAS1,PLXDC1,SLC24A4,PPP1R37,A…	0.153846	2	0.950653
ETS1	AGFG2,USP6NL,CEBPG,ZNF384,CDKL5,PPP1R18,PIK3R5,FKBP7,PHF12,MMP9,CREB3,HSPBP1,EDEM3,LDB1,SYTL3,RCAN3,RNF111,STK26,PICALM,SORBS3,VPS13B,VWA5A,BCL11A,JAKMIP2,BDH1,APOL1,HCFC1,RGS17,FBLN2,KMT5A,DYRK1A,KIZ-AS1,F2R,CGRRF1,CDK13,MAMLD1,UBTF,CEBPZOS,MYO5A,PTPN12,FAS,LINC01588,TIAL1,BAZ2B,NEK6,TNIK,MMP25-AS1,ZNF175,LLGL2,C15orf48,STXBP3,PMEPA1,ABHD17A,MFAP3,SLC35C2,FADD,FBXO7,ETS1,FADS3,ZHX3,RBM39,KMT2E-A…	0.151724	22	0.181854
ETS2	VMP1,PTPRE,GNG11,SPRED1,ELOVL1,ZFP36,CFL1,MPZL3,SAMSN1,PIK3R4,DUSP5,SH2D2A,CREB3,DUSP4,ALG10,MAP3K8,MORF4L2-AS1,LMNA,NPHP4,PDE2A,SERPINH1,NFIL3,RRP12,NFATC1,CITED2,TRIB1,LSR,MRPL24,ZNF580,SLC3A2,PHLDB1,ACAA1,TNFAIP8,RTN4,CPEB3,SGK1,ATP8B4,CSF1R,FLT1,PLSCR1,EGR1,IDI1,JUNB,TGIF1,SH3GL1,TNF,VPS37C,TAB3,TSC22D3,SKA2,MIR3142HG,SDCBP2-AS1,FERMT2,PAG1,FOS,HIRA,CSRNP1,TET2,MGAT1,FAM133B,RBM47,IL1R2,DUSP2…	0.151515	5	0.831847
ETV2	UNC13D,GABPB1-AS1,USP54,GPR161,ECE1,ZNF366,ALKBH8,PHF6,DIDO1,SMC5-AS1,TRIO,GPHN,ETV2,POLL,LZTR1,PARS2,ZNF865,CAP1,SHC1,MPZL3,ZNF646,KLHL20,NIPBL,MAGED1,GFM2,PIK3C3,PSMB7,ZNF787,ATP7A,RPL38,ZNF780B,CLCN4,ZNF616,PPIA,LINC01315,CLDN7,MAP7,OXNAD1,TRMU,TPCN1,GOLGA1,ARID3B,ZBTB33,CSTF3,EIF3M,SGMS1,ZBTB26,ZBTB3,UHRF2,FTSJ3,C12orf66,PATZ1,PREPL,KIF3B,PGAP3,C10orf105,OSBPL7,PPP1R16B,GPR65,CREBRF,BBS10,TRA…	0.146707	147	0.208519
ETV3	XKR6,RRS1,EME2,SF3B2,ZNF580,GON4L,ARL5B,RPE,ALKBH1,UBR1,SUGT1,MINPP1,ZNF787,SCO1,MUL1,RPS6KC1,MAPK8IP3,C1QBP,ETV3,SCARF1,RNASE6,ATF7,ZKSCAN4,DPY19L3,UTP11,CCL20,NOTCH4,YTHDC1,FAM53C,STRAP,ADPRH,TRPM7,TCOF1,DDIT3,RAB2A,RPL32,SPATA2,LCMT1-AS1,SSR3,CHFR,ARHGAP15,E2F4,TBCEL,MRPL13,IFT43,FMR1,POLG,EML3,ZFYVE16,SF3A1,FAM83H,PCBP2,FCGR2B,TNIP1,RBL2,NOL7,RPS6KA4,LINC01521,SCFD2,FAM120AOS,DBT,CUTA,TFEB,SR…	0.143426	72	0.959325
ETV5	MAP3K13,BCOR,NMI,CHD2,ADGRE2,TXLNG,GTDC1,RAD51D,METTL9,ZNF219,FHL1,RHBDF2,ADAR,H6PD,ZNF468,LMAN1,ASF1B,LRRC8D,NR1D2,GFI1,ACOT8,TRPV1,ITGB5,RARG,FBXO32,RGS14,OAF,ENAH,LINC01473,APH1A,LDHB,SASS6,CREBZF,MACC1,PDE6B,RASAL2,HMG20A,SEC24A,TRMT112,TMEM234,PRPF19,NGRN,MIATNB,TRIP12,TFCP2,DNAJB9,MCRS1,GEMIN8,CRADD,RAB7A,DNAJC1,GTF2H3,P4HB,ZKSCAN8,TMEM230,MFSD4B,AHDC1,MINPP1,ABCB7,LSM5,TUBGCP6,PIGT,SPRY2,D…	0.142857	17	0.0968381
ETV6	ZNF668,APPL2,AHDC1,FMNL1,FOXJ2,MEF2C,SF3B2,ZKSCAN1,ARPC4,ENTPD1-AS1,MTRF1,NEK11,PRKAB1,ETV6,LRP1,PIK3C2B,AXL,CDK7,ATXN2,TOMM70,ESCO1,ELMO3,ZNF397,MBD6,ZNF436-AS1,SH3KBP1,ZNF485,AGPAT1,CSTF2,CCDC85C,CDC37,RAC1,CXCL8,PDS5B,IGSF8,RCSD1,SNRPD1,SPRY2,CREM,C2CD2,IBA57,NTNG2,BMI1,UACA,PLSCR1,EOMES,BAZ2B,PCDH11Y,SDCCAG8,CD9,ATXN7L3,ZNF837,NUCKS1,MAX,MTFR2,MRPS21,DACH1,SLAIN1,ITPRIP,PELI2,FRMPD1,BUB3,BPTF…	0.142857	2	0.996552
EZH2	SLC27A1,ERO1B,NPHP3,TUBGCP2,RNF44,TCF3,ABHD11,LIPE-AS1,VPS4A,FAH,CCDC112,FAM91A1,ERMAP,ZFAND1,MED16,MFNG,BBC3,RFFL,FAM3A,HDAC10,CEP70,TBCD,AAMDC,SUSD3,DCUN1D4,PEAK1,PRR13,IKBKG,TIMM23,ASH1L,PGS1,INPP5F,KDM8,ABCA3,INTS3,NUP107,RHBDD1,MCRIP1,RNF20,LMBRD2,UTP14A,PDZD11,CBX4,URGCP,TLK1,BMP2K,POLA1,CUTC,E2F3,UBFD1,ZNF175,CEP57L1,SLC39A9,MOCS3,IMPACT,TRAPPC6B,MRPL43,GCN1,CALU,ARCN1,ADAP2,KDM5C,CCND1,CS…	0.142857	1	0.994506
FLI1	GNAI3,PPID,CHMP5,INSIG2,ING4,DHX36,RAPGEF6,KDM6B,MRPL3,EMC4,XRN2,DUSP6,MTPN,CEP44,SPATA33,RARA,PIH1D1,PRELID1,TSC22D4,NDOR1,FLI1,PPP1R9A,ATXN7L2,MAP3K1,C9orf64,GIN1,SLAIN1,DCTN3,UNC119,CPEB3,BCL2A1,PELI1,MIRLET7BHG,KANK2,LSM4,C12orf75,B3GNT7,HUWE1,ZNF579,ENC1,ZBTB7A,SLC4A8,S1PR4,DAP,LYST,TNIK,ZFC3H1,SPATS2,DNAJC18,LCP1,NINJ1,POU2F1,KIAA0825,ZBTB25,LRRFIP1,ZNF235,BNIP3L,TCIRG1,RCC2,KDM5A,GLRX,CD68…	0.142857	1	0.875323
FOS	TXNDC16,PER1,NFYA,HMGB2,ZBTB5,CIC,BRCA1,OSBP,REC8,PRR11,SOD2,KDM6B,PIK3R3,CEP57,MMACHC,PEX2,ZSWIM4,HES1,QPCTL,TOB1,TLE4,RHOB,ASPM,DNAJB1,DUSP6,CNNM2,FOSB,UBE2C,FARSA,ATF4,FARP2,TNRC6B,USP21,PNRC1,UBE2F,ILF2,ZDHHC5,TSPAN33,SYP,CALM2,HSPA1B,IMP3,NFKB2,MBOAT2,MYCL,EIF5,IER5,CAT,HSPA1A,IL12RB1,TRIB1,STXBP5,CDKN2D,CCNL1,COTL1,JUN,UCP2,TIMP1,TCF4,SP2,RARA,JUNB,RIN3,MED29,OAT,ANKRD11,RBM27,EPHX3,HLA-E,A…	0.142857	1	0.900161
FOSB	KDM6B,PDE2A,RARA,NDRG1,PTP4A2,TRIM8,ADGRE5,ANXA1,JUNB,BBC3,ZSWIM4,LMNA,ITGAE,LIMS1,EAF1,ATF3,UBC,CDKN1A,S100A10,MYH9,FOSB,DUSP1,CSRNP1,BHLHE40,CFLAR-AS1,DUSP2,HIVEP3,TCF7L2,RAB37,ZFP36,ZBTB7A,IL1R2,GRAP2,JUN,RTN4RL2,PLEKHG2,FLT1,JUND,MRRF,YWHAZ,BTG1,ZGRF1,DOK2,NR4A1,EIF1,PPP1R15A,SNHG15,BTG2,TAF10,SLC18A2,NR4A2,NLRP3,JARID2-AS1,FLNA,HSP90AB1,CALM2,RHEB,KLF6,TRA2B,IER2,CCL4,JADE1,NEDD1,NUP214,SLC1…	0.142857	1	0.957856
FOSL1	CD109,ATF3,CSRNP1,HBEGF,JOSD1,LONRF3,PTP4A2,MPRIP,PLAGL1,ELF4,PHACTR1,TTLL7,LINC01137,AREG,RFX1,TAF11,CLDN7,IMPDH2,SLC25A25,DUSP3,OTUD6B,RBM3,ICE2,CBLL1,MRPL4,BMPR1A,PCGF1,PAFAH1B2,NAMPT,AASDH,TCTN3,CCDC6,B4GALT1,APPBP2,TESK1,SSC5D,MPG,PRPSAP1,TSFM,CTNNBIP1,COX8A,ACBD3,MTMR9,PATZ1,ANGPT2,ARHGEF10,UBE2W,BRD1,NFE2L2,FOSL1,RAB7A,PTGIR,ZNF554,PHLDA2,HOOK2,ANXA1,PMEPA1,MEF2C-AS1,YPEL4,AHNAK,PDLIM2,ARF…	0.142857	1	0.9215
FOSL2	HIC1,PGAP2,AREG,LDLRAD3,CENPBD1	0.142857	1	0.843296
FOXJ2	APPL2,FMNL1,FOXJ2,TET2,PTK2B,RARA-AS1	0.140741	19	0.694173
FOXJ3	HMGB1,RGS10,NEK7,AKAP9,ATG2B,EPAS1,SIRPA,WDR6,ASPM,CDKN2AIP,FAM8A1,RASL11B,LRRC8A,REPS2,UNKL,HERC1,SPPL3,ARID5B,MRC2,KANSL1-AS1,PLEKHH3,DHX8,IKZF1,TCP11L2,GPR161,SUN2,HHEX,SUMO2,OBSL1,TRIM39,RAD17,NACC1	0.137931	4	0.963537
FOXK1	BCL2L11,PELI2,FOSL2,LRRN1,GIGYF1,RSRC1,KCNMA1,DENND5B,AK1,RSF1,UBXN6,ANKRD40,MYADM,ZSWIM6,TLK2,PABPC4,CBFB,INTS6-AS1,SPRY2,FBXW7,BRWD3,ATF3,INSIG1,PLPP6,CENPF,NUP214	0.137931	4	0.333429
FOXK2	SAMMSON,PMAIP1,PLCG2	0.136691	19	0.43905
FOXN2	FRAT1,SOX13,SELENBP1,GNG2,FOXN2,OSR2,STK32C,ARHGEF12,SOAT1,KIFC3,ACVR2A,EFHB	0.136364	3	0.828361
FOXN3	NR4A2,FOXN3,SDC2,GTF2H2,SORL1,DDX6,ANGPT2,SLC16A3,GALNT6,IL13RA1,SERAC1,VCP,GTF2H5,SLC39A3,ABCB8,HCFC1,GAS6,PDE4A,FCGR1A,HLA-DRA,NEK6,TPCN1,PLA1A,CSF1R,IRAK1,RPS23,PHB,FAM185A,HES6,KRTCAP2	0.133333	2	0.994774
FOXO1	UBALD2,SLC16A7,RXRA,KLF13,FOXO1,SLCO3A1,SMG7,THRA,GPSM3,NDUFA13,MTRF1L,SLC39A9,THOC5,POLR2H,CYB561A3,MTPN,NSA2,GFM2,JUNB,PTK2B,COG3,SNRPE,ZNF768,AP1M1,GRK6,DAZAP2,WDR26,RPF1,UTP14A,DGUOK,RREB1,KATNA1,PFDN6,ZNF205,UQCRC2,JUP,POLL,COX5B,CAPZB,ERBIN,JAML	0.133333	2	0.98976
FOXO3	FOXO3,THRA,TFDP2,GLUL,SCML4,EXOSC2,OXSR1,MTMR10,AUH,MRPS35,MBTD1,TLE4,PVT1,SDHB,CCBE1,KHNYN,PCMTD2,FRS2,MYO5A,RAF1,TMEM170A,LCOR,FAM222B,HP1BP3,GLRX5,ZC3H3,HPGD	0.132275	25	0.341659
FOXP1	GALNT10,FOXP1,LYST,RPH3A,TNRC6B,DOCK11,BCLAF1,MRAS,RNF144B,EPS15,CD55,CDC42,LIPN,RRAS,INSR,LAMB3,BBS9,DUSP7	0.131944	19	0.618268
FOXP4	NR3C1,SAMMSON,TBL1XR1,CCBE1,EGR3,MDFIC,PCGF3,FOSL2,ADGRD1,OTUD1,PMAIP1,ZFYVE16,KDM7A,LRRN1,LASP1,EZR,TP53INP2,PIM3,NR4A1,BRAF,RABGAP1L,DNAJA2,INHBA,FOXP4,NR1H3,SH3GLB1,UAP1,GPAT3,XKR6,ATF3,COBLL1,EIF2AK3,LCP2,RPTOR,PPP1R9A,CACNA1A,GLA,POC1B,CASZ1,YY1,SLF1,MAP4K3,EP300,NR4A3,LDB1,LOXL2,KDM3B,CNOT6,PURA,NEDD9,SKAP1,LINC01550,RAB30,RAP2A,WDR11,TMEM94,ZBTB4,PHF3,CCP110,ZNF395,HERC4,ITGA6,TCP11L2,CLUA…	0.130435	3	0.52173
GABPA	HCFC1,ZBED6,ALKBH8,ZNF615,ST20,HIVEP3,STX10,CCDC71L,BRD2,FGD5-AS1,CEP126,PCF11,MED25,TBC1D22B,ZNF41,RAF1,PRKAR1A,KIAA0319L,GPBP1L1,TM9SF4,TRA2A,PFN2,SRRM2-AS1,ASXL1,SMG7,UBE3A,KMT2D,RPS6KC1,HOXB4,EFCAB14,LRRN2,ACVRL1,TCEA3,FAM72D,DYSF,LINC01315,SORBS3,HOXB-AS1,RNF25,OXLD1,GMIP,ZNF48,CBFA2T3,ZNF77,SLC25A15,GABPA,SF3B5,SEC61A1,DLGAP4,CMTR2,PRR34,NBPF3,CORO1C,VANGL1,CHPF2,CHST15,KANK1,DALRD3,ZNF674,…	0.125926	17	0.85355
GABPB1	SPRY2,SATB1,SFXN1,GABPB1,IL1R2,PATL1,MED7,SLC12A5,MRC2,FIGNL1,LINC01116,SGK1,TBC1D17,CREB5,CITED2,CDK1,NFATC3,HMGB1,LIMK1,NRAS,AKAP13,CHD7,RASAL2,DNMT3A,PLEC,UBXN4,TBRG1,PEX12,PIGM,TMEM234,ATP2C1,NDUFS3,INSIG2,MARK2,NCSTN,FASTKD5,RPS21,METTL14,SF3B6,SLC30A9,YME1L1,PIGT,YBEY,CCDC151,MTA2,PEX16,TINF2,RPL32,USP19,RSL24D1,HSPBP1,SEC11A,ZNF276,MELK,ZKSCAN8,C16orf91,MUL1,GABPB2,PSMA3-AS1,PRPF38A,CKMT2-…	0.125	23	0.793984
GFI1	ZNF680,SH2B1,GFI1,WDR81,TAF6L,CLP1,TMCC1,GEMIN8	0.125	5	0.930962
GLI4	C3AR1,CD96,MYH11,CD79A,AKIRIN1,RAP2C,GOLM1,ATRX,SLX4,TJP2,IL16,PILRA,GPM6B	0.125	3	0.999549
GMEB1	ZNF593,SMCHD1,PPP1R12A,RBPJ,TRPM7,GABARAP,RBM3,LINC00886,EIF1,GMPPB,PLEKHN1,BCL2L2,SRRM2,SAR1A,HDAC6,SLC25A3,TBCEL,SEMA4D,MIEN1,PLA2G4A,SLC16A5,IFRD1,RNF146,POGZ,MED30,GLYCTK,CBWD1,SLC7A1,NELFE,CSRP1,LRRC59,ACACA,LRIG2,PIAS1,TBC1D25,BOD1L1,FBXO34,SPATA7,CCND3,MLLT10,GTF2F1,USP4,HTATSF1,ZC3H15,SLITRK4,STRN,SPTSSA,UBE2O,AGBL5,SMARCAD1,ZNF571	0.125	2	0.952597
GMEB2	STRBP,BCL11A,IRF8,AIFM1,GOLGA8A,RPH3AL,ASB2,PCGF5,HDAC4,ARID3B,RABGEF1,ZNF566,CALCRL,C2orf74,NRDC,FAM214A,HP1BP3,PTK2,UBE2E1,CMTR1,CPNE3,TXLNG,LPP,PLEKHA2,CADM1,IRF2BP1,RCAN3,PTER,PRR7,NDC80,MECR	0.125	2	0.999769
GRHL1	GRHL1,ZNF821,BCL6,TNK2,EZH1,ABHD6,ETS1,ATF7IP,SRPK1,ATF7,LINC01215,NFKBIZ,KLF4,SLC20A1,PAG1,PELI1	0.125	1	0.806257
GTF2A2	AP1S2,C3orf14,ACTR3,ZBTB8B,YPEL5,KLHL8,NDN,C4orf3,CACUL1,UQCRC2	0.12069	84	0.581923
GTF2B	SPAG7,RAP2B,BUB3,CYB5B,GTF2B,CREB5	0.120275	35	0
GTF2F1	SIRT7,GTF2F1,PCBP1,PEX16,TMTC2,TCF3,UTP18,LYPLAL1,ASB1,PEX2,ARFIP2,MTMR9,ERI2,PIGC,MED6,PSMA6,MAP4K2,NUDT5,MTCP1,ZKSCAN5,FAM172A,ZFC3H1,PPP4C,LPP,ZBTB11-AS1,EIF2B2,RGL2,TM9SF2,ZDHHC5,KIFC3,MGRN1,CCDC85B,BCL10,GABPB1-AS1,MRPL28,GON4L,WIPF2,CFL1,NUDT12,MED15,SLU7,DUSP28,PRKCD,TOMM40,EBAG9,CALU,PNPLA8,FAM234A,C2CD2L,RARG,MLLT6,UTP6,GAR1,HIRA,FAM228B,CSNK1G2,SBDS,HPS1,RB1,MORC2-AS1,TOX,MCF2L,JAG1,LDH…	0.119048	25	0.212927
GTF3C2	ANKHD1,ITCH,RFWD3,SMAP2,MOB2,TMEM229B,SLC46A1,CEP85L,ENC1,PSMD9,NCOA6,ULK2,IQSEC2,ERCC1,ZNF384,STAT6,PSMF1,SLC7A6,PLEKHM2,RAP1GAP2,DCAF12,REPS1,CNPY3,ARMC2,VAV2,TIPRL,IL21R,CD180,SLC4A2,SLC4A8,MINK1,PRSS27,GPA33,IL10RA,CMTM7,PPM1A,PREX1,CERK,CUL9,NFE2L1,ATG5,GNL3L,KCNMB3,PARG	0.117647	2	0.981929
HBP1	NFATC1,FOXP4,UST,SRGAP2B,COL6A3,MAPKAPK2,ACVR1,HEG1,FKRP	0.117647	2	0.759074
HCFC1	ZNF503,TSHZ3,PLEKHH3,EPC2,MIR9-3HG,FOXN3,BBX,KDM2A,ZNF580,RAP2A,GATAD2B,WNK1,GABPA,FRS3,THOC7,ACACA,NEK3,SCN1B,CDKN1A,TSPAN31,HCFC1,PPP1R11,SRSF5,CSTF2T,ZNF333,RIPK1,COQ6,SLC30A7,THAP2,RIOK1,ZNF175,SON,MINK1,CHPF,GRHL1,SEC23A,LINC00863,SAMD8,ZFY,PSMB5,SNRNP70,RNPS1,ZNF384,NME7,KRR1,DHX36,MAGED1,ERCC6,ZNF276,VEZF1,ZDHHC4,SNAPC4,SYNRG,HNRNPU,GRK2,GRAP2,RRAGA,TGS1,WRAP73,EIF3M,IMPACT,PSME4,PET100,CH…	0.117647	2	0.992757
HDAC1	YBX1,HES1,HDDC3,LMAN2,HDAC1,HCK,TSPAN14,MAPKAPK3,YPEL2,TBC1D8,CSNK2A1,NCOA3,UMAD1,STX16,CDK9,TSG101,ACTB,SNRPB,ZNF182	0.117647	2	0.980927
HDAC2	ARMCX2,ARMCX3,PEA15,ADAR,FOSL2,ZNF436-AS1,MPC2,MMP25,PSIP1,TBCC,EPB41L5,MMP14,FAM20A,HDAC7,CRYZL1,NECTIN1,RBFADN,RNASEH2B,MAPKAPK3,ACTN1,MOB3B,TFEC,VAMP5,GOLGA4,RNF114,PPFIBP2,CCDC90B,GGNBP2,CHRNA6,PDAP1,ZBTB6,NIPBL,NAA60,SNHG19,TAF12,AGO3,CPT2,ZNF274,DIS3,PPIL3,MCRIP1,CIPC,PABPC4,ATP6V0A1,EDARADD,KDM1B,SRGAP2C,JMJD1C,SEC24A,PYM1,CDK13,ZBTB37,VCPIP1,GTPBP4,MON1B,ZNF580,RAB7A,INO80B,BBIP1,FAM200A,…	0.116667	14	0.705885
HDAC6	TRERF1,MSRA,SUMO2,TXLNB,ACTN1,C1QC,RRAS,ACKR3,SUCLG1,SRSF7,MLC1,RHOBTB2,PRR5,DGKD,ABCD3,UBE2D3,MDN1,ZNF367,C14orf93,HPS6,MIR155HG,UBXN6,MTRNR2L1,HINT1,TMEM88,TGIF2,PPP3R1,AP3S2,PGM2L1,G3BP2,RIDA,DICER1	0.116279	5	0.914233
HES6	MEF2C-AS1,MITF,USP7,HRH1,TMEM109,USP1,PRR7-AS1,CDKN2AIP,EXOC6,ELOVL5,POMGNT1,PSMD5,C2CD5,ECSIT,PTPN11,FOXN3,RCN2,ZBED4,DDI2,DLST,TTC39C,PTP4A2,ATAD5,C15orf40,UTP6,PPP1R26,GTF2IRD2,HERC2,DLGAP3,RRAGB,ENO1,HK2,CCDC102A,CCDC186,PRMT1,USP27X,PMEPA1	0.115385	9	0.965525
HHEX	SNTB2,CLK4,HHEX,MRPS18B	0.115385	6	0.872683
HINFP	C17orf58,ACTN4,ZC3H14,ZC2HC1A,SEMA4B,TMEM38B,CDK13,PHRF1,COCH,TXNDC12,ERGIC1,OPA1,RASSF5,SNAP29,AGBL5,TIAM1,ZNF564,TCOF1,NUP107,B3GAT2,GGA3,MACROD1,KRR1,NNT-AS1,LRIF1,FUBP3,SNRNP35,PDS5A,OAS3,AP1S2,CTBP2,TSHZ3,CD47,ZNF100,ETHE1,SIGLEC10,SEMA6D,PHPT1,MEF2C-AS1,ITGAM,PTPN14,VMO1,ZNF836,SRC,HINFP,SRRM2-AS1,TRNP1	0.113462	59	0.584775
HIVEP1	HIVEP1,XRCC1,MRPS10,HECTD2	0.112903	7	0
HIVEP2	NEGR1,HIVEP2,BTBD10,IL1R2,HDGF,LRRC74B,VIM,REL,CERCAM,ACVRL1	0.111111	3	0.914751
HIVEP3	PRKCD,RND1,SMG7,STXBP6,TMBIM6,MSRB3,GSN,PACSIN2,ACVRL1,KLC4,HIVEP3,STK3,GPN2	0.111111	2	0.905097
HOXA1	RARA,PHF19,DYRK1A,KDM7A,CASZ1,PTP4A3,FLI1,CUX1,ATP11B,NFKBIZ,WAC,DUSP6,RANBP1,NCOA2,TPTEP1,CNOT6,CCNG1,PKNOX1,TEF,PPDPF,P2RY1,MRPL48,COA5,CD2BP2,SLC25A14,G6PD,RAB11FIP1,PSMC1,POLA1,EXOC3-AS1,UGGT2,AP2S1,FIS1,GNAI3,LEMD3,ACVR2A,CIR1,ZNF235,ZKSCAN8,CHERP,NR1H3,PEX7,APEX2,ORC4,SRP54,RB1CC1	0.111111	2	0.910891
HOXA5	SMARCA2,FOSL2,CSNK1E,HOXA5,PPP3CA,EIF4ENIF1,DYRK2,UBE2M,BMF,AHCYL2,EFCAB14,MBNL3,FAM117B,YWHAZ,GPR65,VCL,KAT6B	0.111111	2	0.994664
HOXB2	TSPAN31,VAMP4,CTDNEP1,PLXND1,PHACTR2,ZNF322,TFCP2,WDR44,EPB41L3,CHUK,CPED1	0.111111	1	0.970821
HSF1	ADD3,GLUL,MAML3,TXNIP,LRRN2,TFCP2L1	0.111111	1	0.973805
HSF2	KCNJ2,THBS1,GYG1,ELMO1,HSF2,PLPP3,ICAM2,SFMBT2,UBQLN1,DNAJB1,HSPA1L,DDX3X,CTNNA1,ATP2B1,SDC2,HIPK3,SH3BP5L,CAPZB,CCT8,PGK1,HECW2,C11orf58,SGK3,GDPD1,LYVE1,MRPS33,EIF2B5,ABCA6,PTPRM,SLC25A24,ATP6V1G1,ANKS1A,SERTAD3,ADM,ATXN7L3,KLF10,MACC1,DDB1,RHOU,STX7,LYRM1	0.111111	1	0.97028
ID1	AMDHD2,RAB40B,NR1D2,ARAP1,SLC35B2	0.108974	17	0.716081
IKZF1	ZNF646,OSTF1,INPP5D,LAPTM5,FBXW7,FILIP1L,PELI1,IKZF1,GNAI2,RASSF4,ANGPTL6,SMIM19,E2F4,LYST,LBH,ST3GAL6,SLC16A3,CXCR4,GPR160,CSF2RB,GTDC1,IRF6,TBL1XR1,CCNL1,OAS2,IL27,FMN1,PSMA2,GNA13,TRAF3IP2,TEC,MAP3K11,CDK12,ERRFI1,TGIF1,PLA2G4A,ODF2,ALOX5,PCF11,PRKAG2-AS1,IFNLR1,LIMD2,CLEC5A,TRIQK,MYBPC1,NOSIP,RUNX1,RASL11B,RMI2,ALPK3,ELL2,CXCL12,PYM1,CYP20A1,GAS6,PSMC5,KCNN1,ADAM28,UBR5,ITPA,PARP4,CDKN1C,IFNL…	0.108696	15	0.584775
IRF1	SH2B3,STX7,MPEG1,CBWD2,SLC2A6,ATF3,PCGF5,MMP9,ATP6V1D,IRF1,ZEB2,ZBTB7A,PAG1,RAB8B,ZXDA,MFN2,OLIG1,VPS37C,GFOD1,MGAT1,CFLAR,RHOC,MIEF1,SAMSN1,CD52,CYSLTR1,RND1,ZFAND5,PLEKHM3,PCSK5,ATXN7L1,IL1B,CFP,EXOC4,KATNA1,PDE4B,ISG15,IFIT3,MAML2,PRKD2,PSMA4,CXCL10,CCNL1,ICOS,GIMAP2,TNFSF10,MSN,TJAP1,TCIRG1,NTNG2,KLF2,PLXNA2,DDX60L,UBC,TTLL7,TBKBP1,IFITM3,MS4A7,ASAP1,KCTD6,TANC1,REEP5,JUP,GRK6,TRAK1,HSPH1,LIN…	0.108108	4	0.928497
IRF2	IRF2,SSBP2,CCNL1,OAS2,CTBP2,CBWD1,PURA,CCL3L3,LINC00623,PDCD4,CXCL10,CMKLR1,NR3C1,RNF213,ITPR1,RABGAP1L,SMARCA2,ITSN2,NAPA,LINC01315,TRIM36,DZIP1L,TBXAS1,DYNC1I2,TCEA3,SPPL3,MFGE8,AFTPH,LINC01204,PSAP,PTGER2,AMY2B,RALGPS2,TMEM243,ICAM1,CCL4L2,DPP8,PRKCSH,MTCH2,UBE2H,MRPL51,CSNK1A1,ZNF668,SAMD8,GPR161,SUPT4H1,GIT1,SP140L,BOD1L1,ARMCX3,TAGAP,AIF1,MTPN,P2RY12,CD68,ABI1,LINC-PINT,EDARADD,FNTA,FXYD2,A…	0.107843	11	0.682573
IRF3	SLC12A4,STAU1,HSP90AB1,HNRNPF,MYADM,ADRB1,KYAT1,CAMK1,SLC16A5,WDR33,IQGAP1,ATG101,FNBP1,NEK8,RALY,EIF2AK1,ANKRD52,ENG,COMMD7,ARL17B,C10orf95,GBA,PPP6C,PATZ1,ING4,FAM220A,MAFK,AQP3,NDUFC2,CRTC1,TMEM165,GALNT6,OSTF1,LRTOMT,BCO2,IGIP,HTATIP2,BAZ1A,ZBTB17,CDCP1,MYOM2,NEDD9,CLNK,REPS1,CEP126,ABHD16A,SAMMSON,N4BP2L1,THOC1,FAM72B,XRCC3,GTF3C5,EPM2AIP1,MTA2,TIMP1,LY75,RALB,MRPS12,MRPL18,DNAL1,LRRC45,KMT5…	0.105714	37	0.963537
IRF4	FOSL2,METRNL,AKAP12,PKIB,C6orf62,GPRIN3,RNASEL,UQCRC2,WSB2,USP12,BMF,BANK1,FILIP1L,RBCK1,ASB2,ATP8B4,UBE2D3,DNAJC14,IL6ST,ENTPD1,HRH2,OTUD5,GOLGA8B,FAM20B,PABPC1,ARNTL,BHLHE40,MIR181A1HG,SYNJ2,SAMD9,SMIM20,CCR7,IRF4,PBX3,CD207,MEAF6,ATF7IP,NFYC-AS1,PMAIP1,ZNF329,ISG20,GEMIN8,SNHG25,INPP5F	0.105263	6	0.924198
IRF5	IRF5,GIMAP2,DCAF6,PXDC1,TOX2,VAMP5,SYNJ2BP,LGALS9B,LSM6,DCLRE1C,LINC00294,ARID1B,EIF2S3,SCAI,NBR1,PPP1R12A,UBA7,BLOC1S2,RHOH,CARD16,INPP5F,PSME1,NONO,CSTA,ARRB2,ZNF518A,ZNF84,CEP97,RUFY1,PLS1,HIF1A,SULT1A1,TTC31,COX7B,CD37,PPP2R5D,SMUG1,CARD9,ALDOA,STON2,OPRM1,C16orf91,CD6,THAP11,USP39,ANXA11,SCAND1,DDX6,SNAPC5,BCO2,YWHAZ,STAU1,TP53INP1,MRPL22,GPR82,WDR82,PEX11G,TRIM21,PATZ1,CD300LF,TAF15,NREP,NC…	0.102564	4	0.889934
IRF7	ISG15,IRF7,RNASEL,ZBTB18,THRA,TCIRG1,STAT3,MMADHC,MXI1,MSN,HNRNPF,MAP3K11,RBCK1,BAZ1A,RNASEH2B,SAMD9L,IFI44,CREBBP,PPCDC,FAM204A,RBM18,UNC119,TTC34,STAT6,IRF6,FGR,AHCYL1,RNF4,SMAP2,KCNAB2,HECTD2,PID1,ANXA2,EIF4EBP2,ZNF275,CAMK1,CFP,DPM3,SERPINB2,BLOC1S5,ZFAT,DPEP2,CHAF1B,NUDT13,BSDC1,ARHGEF6,USP19,USP1,APOBEC3F,PTPN6,NADK,UBE2F,PPP4R3A,SNIP1,AIP,TM2D3,UTP14A	0.1	8	0.788944
IRF8	NUB1,PSMB9,PAN3-AS1,SLAMF8,PDLIM1,IGIP,CCND1,RFX7,ASB2,IDO1,RBCK1,SLC37A1,TAP2,ATP1A1,ZFAND3,TCF7L2,LPP,SYTL2,BCL11A,CIITA,TRIB3,PLCL2,SIMC1,ZNF33B,RASSF8,ERAP2,USP54,UNC119,ZNF366,LIMK2,GRAP2,NAAA,S100A10,THRA,C10orf105,UCP2,CAMKK1,MAP4K1,SNX22,MARCKSL1,TSHZ1,RHOG,TSPAN2,CCDC126,LGALS9,NCALD,EFHD2,MBTD1,TMSB4X,SLAIN1,ARHGDIB,PRKCB,CLNK,BASP1,DLEU1,NAP1L1,FNBP1,DUSP16,ST14,FLT3,KATNA1,LSP1,KCNK6,…	0.1	3	0.580459
IRF9	OTUD4,IRF7,IFIT5,RNASEL,STAT3,IRF9,BLVRA,SMG7,CALM1,SHISA5,STX17,FAM107B,MMP25,IFIT2,CPNE5,HSH2D,UBE2L6,TNFSF10,PSMB9,TPX2,KBTBD2,LRRN2,ZFAND6,SAMD9,RBM25,TES,S100A10,RAP1B,MBD5,BIN2,GRAMD1B,TMEM86A,ITPR1,CAP1,KDM4A,CBFA2T2,DBNL,LRRFIP2,UCP2,FAM122B,GCH1,UBE2L3,MEF2D,GIGYF1,RAB8A,VNN2,ABCA5	0.1	2	0.963305
JDP2	JDP2,ARID2,SLC24A1,RNF2,NR3C1,UBE2H,DNAJC27-AS1,FAM131A,TPT1,S1PR2,HPS4,DHX40,AKIRIN1,CNTROB,ZNF76,SKIL,OCIAD1,TUBB2A,EEF2,EFCAB14,TBC1D15,YTHDC1,SLC25A37,CCT4,GTF2H5,DDX49,DENND1C,FBXO34,CTIF,APMAP,PAQR3,RAB21,USP8,STX12,SLC25A36,SSTR2,YTHDF3,CD2BP2,RNF7,CBR4,GPATCH2L,SNX5,NCAPH2,NFKB1,RABGEF1,SMU1,ATP6V0A1,DMD,PPP1R12C,SPG21,NUFIP2,SCFD2,HERC1,TNFRSF21,SLC16A3,RPL13,PKP4,C16orf72,CCDC149,YEATS2…	0.1	2	0.966757
JUN	DUSP1,ATF3,GPBP1,MLF2,NOC4L,BTG2,PER2,BAZ2B,BTG1,JUN,HNRNPU,FLT1,FOXP1,NR4A2,HES4,GZF1,MRRF,THADA,PPP1R15A,FOSB,KLF11,SPAG4,JARID2,CMSS1,ZNF281,FOXO3,WWP2,WDR82,PPP2R2D,MXD1,JUND,PHF20L1,CDC42,CEBPB,WSB1,STXBP3,GRK2,CIRBP,NEAT1,PNRC1,UBC,RNPS1,CYTIP,ZNF410,HSP90AB1,MIR181A1HG,CCNL1,CALM2,PRRC2C,ZFAND2A,KLF6,PPP1R10,METTL15,EIF1,KDM6B,RUNX3,EIF4A2,STK19,SMARCA5,NR4A1,EPB41L3,NFIL3,TNFAIP3,MNT,PNPL…	0.1	1	0.578748
JUNB	DUSP1,RAD23A,ATF3,KLHL12,ZBTB21,CYCS,BTG2,CLSTN3,BTG1,JUN,FILIP1L,YWHAZ,ZNF516,GEM,FLT1,GPM6B,VEGFA,NR4A2,HES4,GZF1,PPP1R15A,FOSB,SMCHD1,MAFF,HAS1,PDLIM3,ETV2,AREG,JUND,CDC42,SLC25A25,CEBPB,NEAT1,ZBTB11,PNRC1,UBC,CYTIP,HSP90AB1,SEMA4C,MIF,CCNL1,SH2D3C,RBM3,CALM2,OSM,ZFAND2A,NLRP3,KLF6,EIF1,IL12RB1,KDM6B,MOAP1,EPC1,MEF2D,TRNT1,FFAR3,SLC12A6,CBFB,NR4A1,ABR,ARID5B,MPV17,NFIL3,TRIB1,TNFAIP3,ZFP36L1,Z…	0.1	1	0.98186
JUND	DUSP1,EGR1,FOSB,FOS,ZFAND5,ZNF687,JUND,JADE1,BTG1,PAG1,ENTPD5,SRSF5,SRSF3,RNF40,TSC22D3,WDR18,GMFG,HECTD4,ERGIC1,CCNI,KLF4,KCNAB2,ERRFI1,TPM3,NEAT1,KDM6B,JUNB,ANXA1,ZFP36,MAP2K3,FTH1,NAMPT,CTNNB1,HNRNPH1,DLEU1,LRRN2,TMEM63C,KLF6,TCF7L2,MTSS1,STAT6,HSPA1A,VAV1,NR4A1,NFKB2,EVA1C,ABHD5,TAGLN2,JUN,IL1B,NFKBIZ,BCL2A1,SLC25A40,ZSCAN20,UBB,NOL4L,IRAK3,DNAJA1,CDKN2B,BIRC3,MREG,CDC42,PMAIP1,BLOC1S5,BTRC,P…	0.1	1	0.924729
KDM5A	TSG101,MIATNB,ANAPC11,RUBCN,MTCP1,AP2B1,EIF4G1,ZNF558,DIS3,UBAC1,PAFAH1B1,KDM5A,RRN3,CIRBP,PPP1R21,MRPL52,FBXL19-AS1,KDM2A,PSMB5,EPC2,CHD3,ALKBH8,UNC119B,PPP1R12B,CLK2,CSDE1,CD4,IDH3G,USP47,SOCS5,HECTD4,FOXO3,GDI1,CAPRIN1,UBE4B,GALC,CUEDC2,PDE4DIP,ACTR3,PREX1,C1orf131,NASP,NFE2L1,USP24,ZFAND5,NR4A3,CHD6,RNF139,TRIO,CCND1,HNRNPK,FOXP1,TRAPPC8,CREBRF,CSTF3,ZNF777,AKAP9,CNOT6,APBB3,CAMKK1,CCDC142,SA…	0.1	1	0.90038
KDM5B	CCDC174,PPP1CC,KDM5B,AZIN1,UBE2J2,ENTPD3-AS1,RNF139,ING3,JADE1,UST,AMOTL1,GNAQ,ZBTB40,ZNF793,GNL3L,NUP35,ARFGEF1,CRADD,TIA1,LATS1,THAP3,USP6NL,BTF3L4,STRN3,SEC16A,ZMYM5,SVBP,PSMB1,C19orf48,MAP3K4,LRRC41,UBXN11,PKD2,NAA60,SMG7,PPP6R3,ATF2,ILKAP,BCL11A,U2AF1,U2AF1L5,HIPK3,TAX1BP3,ZNF516,MOB2,GPR137,HNRNPUL1,BCLAF1,EIF5,CHFR,PSEN1,TOMM22,COPS7A,CYGB,GLYCTK,C9orf40,ATG2B,ZNF384,VPS18,GIN1,NNT,FKBP1B,…	0.1	1	0.667703
KLF11	PSMC6,ASPSCR1,SIMC1,TVP23C,LIPT2,DDX5,TIE1,GDF15,EFHB,MYO10,CTIF,SMARCA5,RAB8A,CCNB1,NT5C3A,XPO6,FAM214B,SNX2,MIEF1,PFKFB4,PDP1,ST6GALNAC3,HYAL3,E2F3,MARCKS,MOB3A,IL6ST,FLYWCH2,CNOT4,APLP2,UBE2H,AHNAK,CCDC14,DSEL,ASPH,C17orf67,PAK4,ACADSB,ZNF438,UGDH-AS1,GOLGA8M,STXBP3,ARMC8,NDUFS2,WDR20,WBP1L,PCGF5	0.1	1	0.939574
KLF12	ALDH16A1,KLF12,ZFYVE28,DMWD,KCNK6,YIF1B,PLEKHH3,LINC-PINT,HES1,CUEDC1,TMEM229B,P2RY14,SVOP,PADI2,TMEM156,HSD11B1L,RASGEF1B,COMMD7,GTF2IRD1,EDEM3,PPP2R5D,CROT,ID3,AUTS2,SEMA6D,TREML2,AHI1,SCAMP2,CALCOCO2,SNX30,SSR1	0.0995025	20	0.905108
KLF13	CIRBP,HMG20B,ODF3L1,DAAM1,MTPN,AHCYL1,CAMLG,ZNF865,CD4,KLF13,USO1,CHAF1B,TRAK1,STT3B,DEDD2,NBR1,TSEN34,ALDOC,ERGIC3,JUP,SKAP2,RASSF2,NCK2,ANKRD10,MLXIPL,TIGD2,MAP3K14,STAT3,LDOC1,RCOR1,CAP1,TRIP12,HRAS,ZFAND5,ARHGEF2,LMNTD2,GPATCH2L,RAP2A,DUSP10,ATG101,FOXO1,CLIP4,MS4A14,GCNT1,PAQR8,PSMD7,ZBTB17,BOD1,FAM86B1,MAP3K12,MTRNR2L10,WDR73,DTNBP1,DUSP7,UBE2D3,DSTN,TNFAIP8L2,MIRLET7BHG,ADCY2,GGA2,CDK5RAP3…	0.0974359	38	0.537393
KLF16	CDK16,ALDOC,CA5B,ZNF330,RBM12,RBM28,ATF2,GZF1,RUFY1,NCOA6,CYB561,MAPKAPK3,SYNJ1,CASP8AP2,RAB4B,RANBP17,TYW1,KLF16,TAF6,PEX1,MANBAL,ZNF804A,ADAMTS10,CLK2,FAM160A2,CDK2AP2,PCGF3,MROH1,C19orf81,HDAC3,SPPL2B,PPP1R13B,ADK,NQO2,PPP2R5B,STARD8,STX17,BACH1,WNT2B,USE1,SLC25A10,SIMC1,LCORL,SPATA6,NPM3,DESI2,UTP6,ZRANB3,CLCN5,LANCL1,TSPAN2,RNF214,ADGRL1,MAP4K1,USP49,OBSCN,STK3,VDR,HIP1,CEP57L1,CTNNAL1,PCYOX…	0.0973451	11	0.584775
KLF2	KLF3,RASGRP2,CIRBP,MIR22HG,FLNA,ZBTB7A,ELOVL1,STAT6,RARA,S100A10,VAV1,CAST,LSP1,CXCR4,NRGN,JUNB,DENND1C,STK38,NFE2,CDC42EP2,VASP,SLC2A6,UBL5,CCDC12,FAM214B,EMP3,GNAI2,AHNAK,TRIM24,FKBP5,GNB2,SYT17,CALHM2,CHTOP,FERMT2,LGALS1,MYO1G,ODF3L1,MGAT1,ANXA2,RGS19,S1PR4,PFN1,OXSR1,BCOR,CD300A,IQGAP1,TNIP1,ATP1A1,NEAT1,CD79B,PWWP2B,POLD4,SPRYD3,TIMP1,FAM110A,RTN4,SDC4,ZNF384,PTP4A2,KCNAB2,SOX4,MTSS1,ATXN7L3…	0.0973451	11	0.577003
KLF5	FAM72D,TMED1,EEF1E1,MAD2L2,KCNA7,CEP85L,CYLD,TRIM28,SATB1,HAUS1,IST1,EIF4G1,MBOAT7,UBE4B,FXYD1,GM2A,ZFP41,CXXC5,BTG1,DMWD,PCNX3,KLF12,RRM2B,SOWAHC,HK1,PSTPIP1,TFG,TREML2,CUEDC1,VCP,TAMM41,ARL6IP6,NUDCD2,UBE2F,MEFV,TTC13,ATRX,PRKAR2A,ZNF276,DDB1,NFAT5,USPL1,FRS3,KLF5	0.09375	3	0.994865
KLF6	ZBTB7B,MYH9,MNT,UBTF,MYADM,RSF1,JUNB,MEPCE,MED26,TCEAL1,HSP90AB1,NFKB2,NAMPT	0.0933333	14	0.879375
KLF7	TTC9,SVBP,PELI1,ARL4A,LGMN,KLC1,FSD1L,SOGA1,PMEPA1,CATSPERG,BLCAP,GRAP,PXDC1,PLTP,SRGAP2C,SRGAP2B,TCF25,PRPSAP2,C19orf81,PPM1J,SNAPIN,CCDC61,CDC40,TUBGCP2,NISCH,MROH1,ZCWPW1,SLC41A1,ST20,KIAA0895L,HYAL2,DENR,RSF1,ST20-AS1,MRC2,ACADS,IRAK4,CEBPZOS,ZFAND1,EIF4G1,NT5C3A,ITGA10,IFT80,CTCF,PTPRC,DLEU2,SCYL3,CELF2,ARID5B,TIAM2,CTNNBL1,LINC01023,EBAG9,CSRNP2,SEMA4B,PIN1,SGO2,CCNE2,MED11,ERN1,NAA35,BAZ1B…	0.0909091	17	0.864304
KLF8	KLF12,S100A10,MAP3K14,EPN2,GOLGA8R,KCNK6,USP54,PPT2,TMEM14A,CDK18,THRB,LMNA,SVOP,C1orf21,ASB16-AS1,VAC14,SPRYD7,KLF8,FBXO5,D2HGDH,INAFM1,AHNAK,SDHB,DGKE,DEPTOR,GRAMD1C,APOO,TVP23C,ZFPL1,TLK2,RBFA,P2RY14,ZNF366,AP2S1,MEX3B,AHCY,SMPD3,RAB33A,RAB7B,AIM2,DSN1,MTHFSD,TCF3,VMAC,FAM72D,TBL2,ASB1,LENG9,CLEC16A,CARS2,ZNF740,SEMA4A,EGLN2,ZBTB45,TMEM143,DNPEP,RALGPS1,RUFY1,CHN2,IVNS1ABP,RPL15,CPNE5,INF2,SSB…	0.0909091	2	0.828501
KLF9	TSHZ3,FKBP2,TSC22D1,BMP7,HMGN1,RAB8B,SMAD2,LARS2,KLF10,ADAT3,SARM1,SH2B3,DGKA,MAP2K1,TMEM126B,KCNN1,LINC01569,JADE2,PLBD2,PER1,SARAF,DDIT3,DCAF17,HNRNPH3,KNTC1,TAF6,FCHSD1,SLC35F5,ELL2,FGFR1OP2,CH25H,SUB1,E4F1,CCDC92,ZNF275,RASSF1,SLC39A11,AFF4,LMAN1,TRIP10,XPR1,BSCL2,CREM,HECTD4,DCP2,EPS15L1,ACLY,MALT1,PDHB,LAP3,REEP6,SRM,PCYOX1,ASB16-AS1,PKP2,PDE4C,DSEL,AHCY,STX17,CCSER2,MOB3A,KIZ,SREBF1,AKAP8L…	0.0909091	2	0.99995
MAF	SLC16A3,SIGLEC9,ZMYND8,PTAFR,CD63,CTSB,LTC4S,C1QB,MAF,EMP2,GAK,C1QA,C20orf197,CABIN1,LDB1,KCNMA1,SBF2,PTPRJ,DOCK4,NUMBL,AKAP1,BMI1,IGFBP4,TGIF1,MDK,EPB41L2,SLC12A5,EPHB2,IGSF21,HDLBP,HMG20B,PRR12,MSRB3,CD9,C1QC,HIF1A,CAPG,ME1,CD14,LANCL3,MIER1,PLA2G2C,SLC39A3	0.0909091	1	0.998718
MAFB	HMOX1,BCL9L,RARA,MAP2K3,EMP3,PSAP,TRNP1,RTN4,SLC11A1,FTH1,FKBP5,HSP90AB1,CTSD,SOD1,FTL,ZFAND2A,MT2A,STAT5B,UBC,ARHGDIB,ZFAND5,KCNAB2,PTP4A2,IRF1,FAM110A,SLC24A4,GPI,CRBN,TTC39B,N4BP1,DNAJB1,RAB35,RAB8B,ICOS,SULT1A1,PECAM1,POLD4,ADGRE5,AGAP6,SORT1,SECTM1,BMP7,ACSS1,AKIRIN2,VAPA,S100A9,PAG1,ARHGEF3,SMCO4,TMEM94,TCF7L2,SDCBP,BLVRA,KLF11,MS4A7,DENR,STAT3,CD68,FCGR3A,UBB,HK3,SLC7A7,SAT1,S100A6	0.0909091	1	0.862046
MAFF	DUSP1,ATF3,C12orf66,CLSTN3,CSNK1G2,RCAN1,SCYL2,MAFF,MLF2,JUND,GLOD4,BRD2,GS1-124K5.4,GPM6B,NFATC2,CBWD6,NUP214,DUSP2,XAB2,NR4A2,USP22,PRR5,BTAF1,MGA,NR4A1,IER2,SGMS1,EGR1,REL,ZC3H18,KSR1,LINC01270,AREG,FAM177A1,LMTK2,PTPRE,OSM,TBC1D15,QRICH1,MED30,FAM234A,GRIK4,UBE4B,CDKN1A,ZNF827,KLF6,PMAIP1,NASP,CSE1L,NOLC1,DDX42,NAPSA,PDE4D,SIK2,EGR2,EMC8,ABR,AASDH,NRIP3,SNRK,HOMER1,NOC4L,GPBP1,TRAF4,LRRC8A,NF…	0.0909091	1	0.935922
MAFG	MAFG,ZFP36,SLC14A2,EPDR1,ATP6V1F,SLC16A3,PWWP2B,ZC3H15,AP2M1,AKT1S1,RANBP1,ATP9B,RFX3,KCNC4,PFAS	0.0888889	4	0.957484
MAFK	SLC44A2,RPS27,ERF,RANGAP1,USO1,BAK1,SPHK1,AHCY,TNK2,WDR59,ADRB1,CANX,POM121,ODF2,MYC,DHX34,GK5,FBXO28,TRPV2,SLC25A33,TRERF1,ANKRD52,GOLGA3,KLC1,JADE2,PGP,SMOX,NCOR2,TMEM86A,VAMP2,PELI2,REXO1,TP53I11,TOB1,NUCB2,EPAS1	0.0878049	18	0.660425
MAX	TCEAL8,RNF115,NDUFA10,XPO1,PMVK,SNX16,RBM23,AZIN1,CCAR1,LANCL2,NLRP3,IL18,RNF7,SIK3,LMF2,ARMCX3,SLC43A2,RHOQ,SPTLC2,SON,CYLD,TTBK2,ALG10,SMAD2,DHCR7,HES1,BAG6,STAG2,CSTF2,CDK11B,SH3BP5L,DNMT1,PARD6B,SERINC1,CCDC136,UBL3,PATL1,COMMD6,MED10,ZNF558,AKIRIN2,MAX,ZNF322,ARID4A,SEC14L1,RPL7L1,COX6A1,CSF1R,EDC3,LMBRD2,MRPS21,MBNL3,CCDC25,TDRD3,IRF2,ZNF518A,PTPN2,NAV1,RIN3,MEF2A,APBB1IP,FAM91A1,EMC4,APPL2…	0.0869565	6	0.994256
MAZ	MAZ,TPM3,STAT6,FOSB,EPS8L1,BRSK1,PIAS3,AQP3,KRT8,PLEKHH3,RBFOX3,VPS39,RASGRP2,CCDC71L,S100A13,PIN1,PNKD,RNF41,TBC1D25,TSGA10,ARPC4,HECTD4,CCDC15,UHRF2,CFL1,ULK1,C19orf73,ST20,CPEB4,CLCN6,MARCKS,CNKSR3,MRRF,GOLGA6L4,GLRX3,FBRSL1,SSB,CCDC12,NDFIP1,DENND4C,DYNLT3,NAV1,MOCS2,EPHX3,ACOT8,PKNOX1,PURB,CYB561A3,IKBKG,CPSF7,RAPGEF6,PHF23,TFIP11,DDOST,GOLGA1,MTA2,FBXL18,AFTPH,TSSC4,MGRN1,NAA60,IGBP1,EIF5A,…	0.0864198	14	0.88742
MBD1	AP2S1,ZNF428,ARL4C,C20orf96,CREBZF,CCDC88A,RFC1,MTX1,NDUFB6,MACROD1,PAWR	0.0862069	10	0.97212
MEF2A	ZNF668,SMIM14,SLC16A3,MAML3,S1PR2,SMAD7,GABPB2,RAC1,NCOR2,ERCC1,CANX,YWHAH,NOTCH1,SLC6A8,CUEDC2,NDE1,LPAR5,IL27,ROCK1,RPGRIP1,RHBDF2,TREM2,MMD,MEF2A,CAMK2G,ARHGAP21,FOXN3,CCDC88A,EPAS1,ZFHX3,UQCC2,PLA2G4A,FABP3,NFIC,ITGA6,BZW2,SVBP,LAPTM4B,GSN,NNT-AS1,PEA15,ARHGAP24,RGS10,A2M,FRRS1,GPR183,TPRG1,BHLHE41,TNPO1,SLC25A37,SPATA13,OLR1,NME1,CD84,IL13RA1,GPX1,CSF1R,HTRA1,ARHGAP18,CSRP1,SLCO2B1,RSF1,NCOA…	0.0860927	13	0.878863
MEF2C	YWHAH,MID1IP1,NR4A2,ZFP36L2,FILIP1L,RTN4,GSN,PLEKHM3,PALD1,ANKRD40,GREM1,ARHGAP24,HNRNPC,RAC1,ST6GALNAC6,RPS10,CDK12,LPAR5,NAA15,USF2,ELAVL1,KLC3,TMEM156,CMTM4,DACT3,MEF2C,CD81,ZFP36L1,ATF7IP2,TPT1	0.0844156	13	0.47104
MGA	CNKSR3,LRRC8B,PON2,SGK1,GRIK4,ZFP64,ATP2C1,TSNARE1,ZNF135,C2orf74,SPATA6L,DHX37	0.0842105	8	0.459487
MLX	UBAP2L,SLC35B2,TMEM185B,ATP6V0D1,ADAM10,UTY,SLC12A7,LCMT1,ASPHD2	0.0839695	11	0.967138
MLXIPL	CHAF1A,CUL5,SPG21,TET1,MAPRE2,DBI,DAAM1,B3GAT2,QKI,AKR1A1	0.0833333	7	0.681324
MNT	ABR,CTBP2,U2SURP,RUNX1,PDCD4,MGAT1,SLC1A7,FEM1C,SAE1,MNT	0.0833333	2	0.998943
MTA3	ARHGAP9,TAB2,DGKZ,GPR18,FBXO28,MAP7D1,AGPAT1,SP140L,C1RL,PML,LGALS9B,RAB32,PPP1R21,MAN2A1,MESP1,ISCU	0.0833333	1	0.942975
MXD1	COMMD9,FBLN2,S100A10,SYS1,PMAIP1,FADS3,RBM3	0.0833333	1	0.996343
MXD3	BAX,KDM4C,CLPX,SMCO4,LYST,ZNF362	0.0829384	35	0.382591
MXD4	TSC1,KDM6A,BCL11A,CCDC6,SLC25A46,SNX16,PDE7A	0.0823529	7	0.747551
MXI1	PSMD13,PEX12,TPRKB,NCSTN,PDAP1,DNAJC14,LINC00909,CHMP2A,EXOC3,TRAF7,FRS2,PPIL2,SLC25A44,TIMM10,SNRPB,KLHL28,PPME1,NUDC,PHC1,SGMS1-AS1,PCM1,APMAP,EXOC3-AS1,RFXANK,TXNIP,DNAJC24,NF1,INAFM1,NUP50,ZNF503,METRNL,TAOK2,SPDL1,SPATA2L,NTPCR,HBS1L,SNRNP200,EXOSC5,DCAF5,ZNF428,OSBPL8,BRAP,CARF,VCAN,MXI1,ZHX1,ZNF287,PRCP,SLC23A2,ERMAP,RNF26,NHS,ADD3,NCOA2,UBE2G2,RABGAP1L,ZNF780B,CD4,PIDD1,LINC00526,STAMBPL1…	0.0819672	10	0.990797
MYB	DLG4,ZCCHC24,EZH2,ACSF2,NRP2,SGO2,ANGEL1,MYEF2,LMF1,UHRF2,STAMBPL1,PRR14,SMARCD2,UNC119B,MIER3,XPNPEP2,HPS5,DTNA,AP5B1,TRAM2-AS1,LRRC8D,CATSPER2,FBXL14,RIMKLB,ENPP2,YLPM1	0.0816327	4	0.906465
MYBL1	LINGO3,PPP1R12B,BCL11B,SSX2IP,EID3,ATF2,JAK1,DYRK1A,SETD3,SMAD1,ZNF280D,PPM1B,FAM161A,SCFD2,YAF2,FBXO33,NDUFB2-AS1,STAG2,ZAP70,CDK8,SMAD3,CBX5,DEPDC5,ST3GAL5,MYBL1,MYO1C,ENTPD1-AS1,SLC35B2,RANBP3,MRPL18	0.08125	13	0
MYC	RAPGEF6,GFM2,COG3,LINC00909,GIN1,MAGED2,GSKIP,ZNF322,PATL1,SBNO2,TAF1A,SMIM15,ERCC3,NPRL2,MAP3K7,ANKRD42,DPH2,UBA5,RNF214,SLIRP,DHX30,NUP54,USP30-AS1,GRPEL2,ZNF75A,RAP2C-AS1,KDM6B,PIBF1,DCAF10,SLC25A44,UBN2,JUP,MAFK,NUP50,RRP9,GFOD2,ARHGDIA,SLC3A2,DAGLA,SETD1A,POM121,ZBTB45,MED17,DUSP6,COG4,XPO6,LEPR,CALR,XAB2,RRP12,AMD1,RPGR,ZNF578,NBPF20,USP24,TMEM184C,SUPT7L,MAST3,AP1G1,SMAD3,RASGRP2,IFRD2,RAB…	0.0806452	5	0.864304
MZF1	HDAC7,KDM6B,NFIC,MKLN1,BBX,JAK1,CBX5,SMAD1,TBL1X,SESTD1,JAKMIP2,BCORL1,RBPMS2	0.0788732	28	0.622944
NCALD	RAB3IP,THRB,TXN,BTBD9,PNMA1,RGS3,PHTF1,ALG11,NUDT21,NAPSA,WDR27,IRF8,KCMF1,ANK3,SERTAD2,EPB41,ZBED4,PHF6,SIN3A,MEMO1	0.0769231	2	0.990628
NELFE	CHMP5,FIBP,NELFE,DR1,STARD3,TVP23B,CSAD,MTCP1,SNIP1,TBC1D22A,OTUB1,KIAA0825,KCTD5,MRPL52,FAM110A,CSK,ILF3,GSDMD,FRMD4A,CAMK1,ZHX2,SF3B4,CD2BP2,RPL27A,RPS19,ZSCAN12,PRKAG1,DHX36,TIMMDC1,PPID,NGRN,XRN2,ACVR2A,GPATCH2,ZNHIT1,NUDT21,ZNF133,STAG2,RABGEF1,MFSD10,RPL6,ZNF75D,MRPS21,ZNF701,TMEM9B,RACK1,NFAT5,STOML2,TMEM30A,ADAL,PSMC1,TBC1D1,SEC14L1,PNPLA8,PPIL3,SURF1,TMED8,ERH,FAM228B,COQ6,TXNL4B,PPHLN1,…	0.0769231	2	0.997743
NFAT5	HK3,C3orf18,GNG11,AFF4,DACH1,RNF144B,LYST	0.0769231	1	0.854332
NFATC1	LMNB2,ZFX,LMTK2,POLR2A,WDR48	0.0769231	1	0.953468
NFATC2	ABR,GNG7,HOXA9,SGK1,NFATC2,CLEC4E,ZNF827,RGS3,EFNA4,DCAF4L1,PTGER3,FICD,NOLC1,SMIM20,PAPOLA	0.0744681	14	0.996202
NFE2	PPP1R15A,PRX,RAB10,JARID2,TNF,SYN1,MPZL3,HSPH1,NFKB2,DDX27,JDP2,LINC01270,BTBD10,CPEB4	0.0743802	9	0.928497
NFE2L2	ATF3,LRRC8A,FAM131A,MYO1G,FILIP1L,GTF3C1,CDADC1,NDUFA10,INHBA,HES4,ZGRF1,CD2AP,SKIL,INTS7,PDLIM3,PWP1,PLEKHH3,CEP170,RPRD1A,MELTF,PGS1,TNS1,RNF43,NDUFB6,SIVA1,PRC1,IL6,LIF,HPCAL1,CLCN5,FLT3,ACSL6,SMG6,LINC01137,EZH1,SLC16A1,CREBRF,SNRPD1,RFX1,KLHL12,S1PR2,ACBD4,NSUN4,FEM1C,LINC00886,CHPF,STK19,RARA-AS1,MITF,THADA,PRR3,RAB21,FAM219A,RBM42,MXD1,CREM,UBE2O,SNX11,SESN3,NUP214,DYNLT1,NEDD1,PIDD1,TES,K…	0.0740741	6	0.899998
NFE2L3	RAB35,SH3BP5,ZDHHC24,RBFADN,PRRC2A,PKIB,NFE2L3,PAK1,ZNF593,PDP1,JOSD1,CYSTM1,CLCN3,RCE1,GLYCTK,AIG1,FAM76B,INTS7,CDS1,HIVEP1,PICALM,ACD,ETV2,NDUFB2,YWHAH,PEX12,RRP1B,CBWD2,SAMD4A,RNPS1,ACTR3B,TRPS1,VRK3,RBM3,ZNRD1,PPM1D,TRMT61A,UBAP2L,STX5,RBM42,ACAD9,RELA,KIF18A,CLCN5,DNAJC1,CRX,WDR4,WBP1L,SYAP1	0.0727273	8	0
NFIA	SUSD6,FOXN3-AS1,NFIA,SRGAP2,ADAM28,LINC-PINT,IRF6,CTSK,AKR1B1,DCTN4	0.0714286	4	0.983399
NFIC	MAP3K13,ZNF680,ALOX5AP,XRCC2,LEMD2	0.0714286	3	0.990545
NFIL3	NFIL3,DDIT3,PPARG,EIF1,CLEC7A,PXK,JUN,HOPX,RHOBTB3,QPCT,TXNDC12,TRIQK,RCC2,SMAD7,G0S2,VPS13A,KIAA0513,FOSL1,IER2,ADO,LRRC8B,GLUL,DHRS9,ENC1,SPECC1,TRAM2,TRAF3IP2,CDADC1,C19orf73,KLF7,PRX,CHTOP,CLCN5,ETF1,ALDH3B1,FGD4,RBM4,HNRNPH3,CSF1R,FKTN,MUL1,HMGA1,FBLIM1,ZFP36,FADD,WDR74	0.0714286	2	0.980474
NFIX	ADM,RMDN3,KIF21B,CXCR6,GNAQ,SLC7A7,MAML3,PIKFYVE,RHBDF2,LDLRAD3,HERC1,IL15,DHX35,ETFDH,EPC2,PLCL2,GYG1,NFIX,RALGDS,PEAK1,MAX,PCNX4,SREBF1,SOCS1,KLHL42,TTC39C,LETM1,SLC6A6,TBC1D24,PIK3C3,PPTC7,TNFRSF21,SYNJ1,ZNF703	0.0714286	1	0.97991
NFKB1	NFKBIA,RASSF5,TYK2,BCL2A1,GTPBP1,LAMB3,MOB3B,MICALL2,TNIP2,IL1B,KYNU,NEK9,PLEKHA1,MRPS10,NFKB1,PLAU,ABR	0.0714286	1	0.9992
NFKB2	NFKBIA,NFKB2,NFKBIZ,NFKBIE,ICAM1,RARG,BIRC3,GPBP1,STX11,IRF1,CORO2A,SLC31A2,IER3,FERMT2,MTMR4,LIX1L,PAM,NFE2L1,RC3H2,CFLAR,ZNF384,PIK3R3,CSGALNACT2,SRC,NFYB,SASH3,SPPL3,SERPINE2,RGS14,RAP1B,ARHGDIB,ATF3,GPBAR1,SCML4,PTK2B,DOCK11,PPTC7,ARNTL,P2RY6,RRAD,DENND1A,PKMYT1,ZNF467,RIMS2,INO80C,UBE2H,FLI1,CCNL1,FLVCR2,NLK,CASP7,UNC13D,PPP1R15A,GNB1,MDFIC,ERGIC1,LDLR,C19orf48,PRR12,USHBP1,S100A13,SSC5D,TOM…	0.0707071	14	0.737378
NFYA	NFYA,HSPA5,CALR,RBM15,DDX19B,MDC1,CCNL1,CLK1,CELF2,ABHD2,TNFAIP3,STMN1,BPGM,JMJD1C,EXT1,CLEC16A,SESN2,FAM217B,OSBP,BCL2L1,FDPS,C12orf57,INTS7,SLC25A25,ATF2,PLPP1,CTNNBIP1,P2RX7,CTNND1,HS3ST1,RMI1,GPCPD1	0.0689655	2	0.788385
NFYB	ZNF575,LRIF1,RASAL2,MIATNB,CDC27,CHAF1B,PAXBP1-AS1,CFD,ACO2,SUB1,C2,BSCL2,VPS26A,MEIG1,SENP8,SPRYD7,RASGRP4,CSGALNACT2,NAMPT,MIR503HG,ERGIC3,PTK2B,ARMC2,TLE3,THOC6,TRAPPC6A,ST6GALNAC4,C17orf67,SACS,PIM1,SPG21,G6PC3,ATL1,LPAR5,NFYB,FBXO36,CTNNB1,OARD1,HSPBP1,L3MBTL1,PDLIM7,GNB2,SMURF1,CD82,ZNF202,GUCD1,SBNO2,RBM19,USP46,DGKE,COX6B1,ST20,RABGGTA,SAP130,HCFC1R1,VWCE,PSRC1,C14orf93,CDKN2C,TIPARP,UAP1…	0.0684932	5	0.970021
NKX3-1	SEMA7A,OSBPL3,PVT1,ERI3,HAUS4,CTTNBP2NL,TPCN1,SLC43A3,FOXP1,DPH5,C19orf81,USP37,IMMP2L,GAS2L3,BRPF3,TRPV2,SOX6,FADS2,ACVR2A	0.0679887	24	0.685524
NR1D1	NR1D1,SCRN1,TNFSF4,SMIM4,MDM1,PAWR,GRK6,KATNA1,LCLAT1,ACTA2	0.0679612	14	0.802832
NR1H3	FAM219B,CYP2R1,SRSF2,BDH1,CSRP1,RANBP17,TNK2,HSD17B8,CASZ1,PATL1,NIPBL,NR1H3,RCC1L,NFIX,IGIP,PLXNA3,MXD3,SSBP2,TP53,RPTOR,POLR2H,ZFP91	0.0670103	13	0.681996
NR2C1	XCL2,APBB1IP,HOXB4,M6PR,ARHGAP20,AREG,AMBRA1,NR2C1,LAMB2,SLC11A2,ZNF775,RALA,SLC25A26,METRN,CD69,OAT,LINC01554,C16orf86,SRSF3,RUNX2,ZNF839,HMGCR,PRKCQ,CD3EAP,REXO2,TAF4B	0.0666667	17	0.868212
NR2C2	FUBP3,PEX12,TPRKB,EXOC5,DNAJC14,PPME1,SLC25A44,PICK1,TAF7,EP300,PPP2R5C,PCM1,DHX34,CTPS2,SF3B3,KLHL28,CSNK1G2,DNAJC24,ADD3,TTPAL,MCM8,BDP1,TOMM20,ZNF780B,LINC00909,NCSTN,HYPK,MGA,INAFM1,SUPT3H,RNF40,ASB3,EXOC3-AS1,DDT,WBP1L,USP16,XPO6,FAM53B,SEC13,TXNIP,TAPT1,CORO1B,STAMBPL1,NEK7,UBTF,ASTE1,CD4,FIS1,CABP1,ARHGEF10L,APMAP,PIDD1,TAOK1,FAS,TAOK2,CSRNP1,NR2C2,TOB2,LRRN2,CREB3L2,DNAAF5,MXI1,BMF,TMEM25…	0.0666667	6	0.994732
NR2F6	NR2F6,ZNF366,RAB30,DHRS3,C10orf105,IRF8,FDFT1,SPRYD7,CLPX,SLC37A4,HDGF,REPIN1,FCRL6,PLCD1,KATNA1,FNBP1,AP1G1,RPH3AL,CPNE3,CLNK,RAB11FIP1,DBN1,CAMKK2,SRI,SLC24A4,TSPAN33,PPP1R14B,CAMK2D,ACSS2,CNN2,WDFY4,CTNNBIP1,ASPSCR1,CENPBD1,DUSP4,NAE1,POLR2J,TOP1MT,TXLNG,SHTN1,ZBED3,RCC1L,ENPP1,PITPNA,MCOLN2,RAB32	0.0666667	6	0
NR3C1	HUWE1,SEC63,GGA3,USP53,PPP4R3B,YY1,TERC,THTPA,POLE,RAB34,SPRED1,ACSL1,RAD51C,HTRA1,ADIPOR1,TNFAIP8,ATF3,USP8,CUL4B,VAMP1,TET2,TSR1,PAQR7,NCKAP5,BIRC3,LPP,POM121C,RANGAP1,RBM18,MGAT4A,NSRP1,KATNAL1,PRKAG2,LAPTM4A,ANKRD11,KCNC4,CAPRIN2,BCL11B,ITGA6,ARHGEF12,ASF1B,RABGEF1,NOTCH1,SMIM5,NR3C1,DDX5,RAPGEF2,TCP11L1,CELF1,JMJD6,PRKAR1A,KIAA0319L,YBX3,PKD2,TRABD,IFT43,SRP9,WBP11,SPIN1,VASH1,RUBCN,RSRC1,ST…	0.0666667	1	0.952572
NRF1	UMAD1,CDC123,RRAS,SMU1,MDM4,STK4,RCSD1,ZNF778,PRKCE,ZBTB11,CSNK2A1,TMTC2,SUGP2,USP16,SETD7,SH3PXD2A,OLFML2B,NINJ2,CPNE1,CD2BP2,NFS1,ZNF182,CDCA5,VPS52,FBXW2,RPS21,TIRAP,FBXW9,MAGED1,TECR,EIF3CL,RBM12,GPS2,ITGB1,MTRF1L,COG3,GABARAPL2,KLHL15,FOXP1,EDEM3,HMG20A,EXTL3,NUDC,SNX33,PCCB,GCC1,CCDC47,ZNF202,HEXA-AS1,SSR1,HES1,DHDDS,SLC25A10,PAK1IP1,PLBD1,ADGRL1,DMXL2,CDC73,RRM2,ILVBL,NUTM2A-AS1,VPS72,TLN1…	0.0666667	1	0.839471
OSR2	R3HDM1,SETDB1,XAB2,OSR2,PDE4D,PHF5A,ROMO1,PPP1CC,FBXW7,FDXR,VPS13A,NEDD1,MIS12,ATP13A1,RAB11A,THAP11,PSMA6,TBRG1,ZCCHC9,VPS25,FUBP3,CHMP1A,YRDC,BAG5,YBEY,CUL4B,TMEM120A,CSTF3,DCUN1D5,ABCF1	0.0645161	2	0.969085
PATZ1	CERS4,DUSP10,OTUD5,RAB3GAP1,MRPL4,PHF5A,MPC2,PATZ1,EMSY,TMTC2,RSF1,TMEM143,LENG9,NUMBL,SLC37A4,FHOD1,CROT,HMGN2,TLCD2,PARS2,BLOC1S3,TAF5,ZFP91,PGRMC1,LARP1B,BRI3BP,SNRPD2,MLEC,UAP1L1,TCOF1,ARF5,CDKN2C,PMEPA1,SPINT2,CYB5R1,KLF12,PPARA,CLEC16A,CYHR1,ASB1,CAD,FMN1,ASPSCR1,DNAJC5,PPFIBP2,ZNF618,TMEM191B,ZNF584,CDK19,GOLGA8R,SLC39A11,AHNAK,PDHB,DNAJC9,LRIG2,ZNF699,TANGO6,ARMC8,APPBP2,B4GALNT3,ARRDC4,T…	0.0638298	3	0.924091
PBX3	SIN3A,MBOAT7,BCL3,FBRS,FBXL12,SPRY2,ZMIZ2,TMUB2,CROT,ZNF821,CADM1,CXXC5,EFEMP2,HOXB2,PPP3CA,DENND4C,PNRC1,LRRC8D,EGLN2,SMARCD2,PALLD,ATXN7L3,IQCD,ATF2,HYAL2,FAXDC2,RASAL3,ELL,CLK2,PAIP2B,POLD1,PAPOLG,CTNNAL1,ATP2A2,CBX7,ASPSCR1,PRPS1,PER1,RGL2,TCEAL9,UNKL,TUBA1A,PC,UTP6,STK40,TPRG1L,FAM149A,PIP4K2B,SWI5,FH,METTL2B,POFUT1,TNPO2,RNF181,FAR1,GRB10,DDX19B,ANK3,KCNMA1,LPP,FASTKD1,PTCH2,SOX4,FGFR1,SRSF…	0.0633803	9	0.82291
PHF8	PSMD13,CHERP,TSG101,MDM4,CSGALNACT2,MGAT1,DCAF4L1,CARMIL2,EXOC1,YRDC,TXNIP,STARD8,EOMES,ZBTB7A,CD79B,TRIM8,CHD3,CNOT3,SFI1,PTPRC,HSPD1,PHF8,NMI,PIK3C2B,CWC22,SMAP2,SCAMP2,SDCCAG8,LY6E,CAB39,SASH3,ADAM15,TBC1D22B,GRAP2,NBPF20,RAP2C,HYPK,RASAL3,ZNF333,UBA7,RINL,SH3PXD2A,SEMA4D,ATP8B4,ZNF646,TBC1D16,TET3,GRAMD1A,ACTR3,PIP4K2A,PSMA3,RNASEL,PREX1,UBE2V1,CHD4,DGKG,ZNF827,MTF1,ANKRD44,CD37,DDX52,KRIT1,T…	0.0631579	6	0.969531
PKNOX1	HES1,MINK1,XPO1,ATAD5,RAB5C,CTNNBIP1,OSBPL5,CNOT6,RPN2,DNAJC7,NEDD4L,PKNOX1,PEX11A,KIAA0753,DYRK1A,FBXO8,DNAJC13,ZNF57,IP6K2,CEBPZOS,TRAF3IP3,FASTKD1,PRR7,TPM4,ANKRD9,MRM3,WDR82,ABCE1,RALGAPA1,ZC3H10,GABBR1,HPS4,TRAK1,PPP2R2A,FN1,ZBTB11,TIPRL,RBBP8,MTHFSD,LSM2,ARL4D,USP36,RGS3,RNF7,RNPS1,PPM1A,KDM4C,BRD2,HCFC1,LINC00887,ADAMTS6,PAN2,FBXO33,NFIA,LSM12,MAPKAPK5-AS1,DUSP16,PLEKHH3,LANCL2,CACYBP,FAHD…	0.0629921	8	0.664323
PML	SLC38A10,CIRBP,MAP3K11,ARHGDIA,CUEDC1,WIPF2,RARA,CSRP1,PCF11-AS1,NBR1,LYST,PACS2,SENP1,GNAI3,FBXO38,TMEM138,FAM120B,POLDIP2,POLL,PSMD6,TVP23C,ZNF213,SSBP1,STK4,EMG1,ZNF202,FUZ,MAGOH,SNRPB,EXD2,KMT5B,SPRTN,BCAP31,DDX3X,TAF9,RB1,KCNQ1OT1,MTIF3,UBXN8,STT3B,CLK3,PPARG,AHNAK,COX6B1,CFLAR,PRDM2,COL8A2,PUM3,MYO9B,EIF5A2,TECR,MRPL57,TXNDC9,SAFB2,ROCK1,SYS1,NMNAT1,MYH9,ERCC4,MRM1,GNB4,FBXL14,NBN,PIK3C2A,P…	0.0625	8	0.73302
POLR2A	SRSF5,KLHL15,FAM149B1,AKAP8L,SLC7A7,POLR2A,KRAS,BAZ2B,MIR9-3HG,NEGR1,FGFRL1,UBC,LCLAT1,NPHP4,PHF23,ARRDC3,ZNF175,ZNF232,RARA,LINC01431,NFATC1,TESK2,TNIK,KCNQ3,SLITRK4,ZBTB16,ARHGAP27,SNED1,KIF3B,ARID3A,ARHGAP29,CDKN1C,CEP126,PCOLCE,CTDNEP1,UBE2B,SAP130,CUX1,UTY,SERPINH1,RALY,OXR1,STX10,RND1,SENP1,EXD2,DRAXIN,ALDOA,CSRNP1,TOP1,ABCA3,DAD1,TGDS,STK38,TSC22D1,ZNF576,LIG4,XRCC1,TDP2,CIPC,TRIM23,PTPN23…	0.0625	2	0.980452
POLR3A	TBC1D10C,DCAF12,NFATC2IP,CREBRF,INO80D,GCH1,GALK1,TMBIM1,SH3BP2,EIF4EBP2,PPFIBP1,CATSPERG,NICN1,EIF4G3,ZMYND8,PRR13,NUP210,SNX21,NFKBIL1,UPF2,NR1H2,MAP4,MARK2,DDX39A,AACS,PRPSAP2,PLEKHO2,L1TD1,RASGRP4,NR1D1,DENND1C,LHFPL2,RPS6KA1,MICU1,GSDMD,NEMP1,TFDP2,SLC25A16	0.0625	1	0.767852
POU2F1	POU2F1,FMR1,DZANK1,FLCN,KDM6B,DNMBP,DOC2A,IGSF8,NECTIN2,PELO,AMPD3,DUSP3,ALG10,OXCT1,SLC16A10	0.0625	1	0.445515
PPARA	SPI1,SMARCD2,C19orf48,KDM6B,GLRX2,RPS6KA1,PLEKHO2,DUSP6,FLI1,MMAA,PPARA,XPR1,CYP4F22,LINC00618,DHX8,ALDH1A2,ZNF287,NDUFAF3,ZNF133	0.0619469	7	0
PPARD	MIR9-3HG,APOA1,TGFBI,TP53TG1,IL12RB2,TNFRSF9,NUGGC,PPARD,EHD4	0.0612245	3	0.930422
PPARG	TGIF1,MIR155HG,FRYL,COX20,CD63,CCR1,EIF3I,NRP2,MORF4L2,FMN1,SIPA1L1,PDGFC	0.06	3	0.999753
PRDM1	SKIL,PTPRJ,CTSB,KDM6B,AP1S3,CDC42SE1,TUG1,TAB2,PISD,TNFRSF1A,LEAP2,SORBS3,RAB7B,PRDM1,CD36,ATF3,TUBB2A,SGK1,KANSL3,TTYH3,TRAF1,AKAP13,BRCA1,CCL4L2,CCL4,TET3,PLAU,TLN1,MAP3K8,ITPR2,GPC4,CSF1,CD68,ELMO1,CAMKK1,TEX261,PDE4D,AFTPH,ZNF397,CALCR,PDIA3,GABPA,TIFA,FUCA2,OSBPL3,SEMA6D,FAM199X,OAF,SPRY2,AMPD3,SDCBP2-AS1,ARHGEF11,NIN,CSNK1G2,ABI2,DHX8,CCL3L3,FKRP,NCOR2,BMPR2,SYNJ2BP,SMAD3,LGALS3BP,NLRP3,EGR…	0.0598291	7	0.814857
PSMD12	TBKBP1,LRP1,SLC7A7,SNN,RAPGEF2,LSP1,CSGALNACT2,TESC,MYO7A,PTPN22,CORO1A,ARAP3,ITGB1,PLSCR1,PSMD12,CBWD6,CDV3,SH3BP1,TNFAIP8,RASSF5	0.0588235	3	0.989159
R3HDM2	EPB41,GSE1,C11orf95,FYN,JUP,TCF3,S1PR1	0.0588235	1	0.999449
RAD21	TMEM167A,DDX39B,CPSF7,ERI2,ATP13A1,EIF4E2,PCOLCE,OST4,PICK1,PLOD3,TRAF7,SNHG19,LPP,ACOT8,RRAS,CCT7,ATR,RGS19,LSG1,MTPN,GRPEL2,SNX11,DAXX,ARHGDIA,DMAP1,ENY2,SHC1,CTBP2,CEP85L,ATF5,AP2A1,LIPE-AS1,TSC22D2,MEPCE,CADM1,RALY,SRGAP2B,TLCD2,PSRC1,TTBK2,SMARCD2,CD82,RNF41,LARP1B,KLHL36,SCAMP4,HOXB-AS1,LYST,CLK2,SLC41A1,RFX1,ABCA1,ATG10,ITCH,DTX2,C19orf38,SPIRE2,POGZ,SH3KBP1,AKT2,MIEN1,CCDC171,ATAT1,CDKN2D…	0.0571429	2	0.661313
RARA	TCIRG1,FCGR3A,LST1,ZEB2,FGR,RNF144B,LILRB2,MS4A7,LILRA1,G6PD,SLC7A7	0.0561224	11	0.801617
RARG	CSRNP1,ALPK1,CXXC5,NFYC,PLCD1,AMMECR1L,BCL3,ZBTB20,SH2D2A,ANAPC15,RARG,CDKN1A,HIVEP3,CDYL,HDAC9,SH3GLB1	0.054878	9	0.906882
RBBP5	NR1H2,EIF3I,TNPO3,MANBAL,TXN2,EXOC5,NIP7,UBOX5,THAP6,DNAJC1,UHMK1,RNMT,GSPT1,GABPB2,ZNF513,CDC37L1,SUDS3,UGGT2,REST,MAD2L1BP,MPDU1,PCED1A,ARID2,TTC30B,POLR2M,VPS37C,GTF2H2C,ZSCAN20,MTF1,MYL6B,TOP3B,FKBP5,SERINC1,TBK1,CCDC189,RBBP5,USP36,DCUN1D4,RFTN1,MRPL54,EIF5B,TMEM87A,CDIPT,CUEDC1,PTGIR,SHB,GGT1,PDK2,INTS4,DOK2,RHEB,KBTBD11,MIOS,STK39,ZEB2-AS1,SLC20A2,LMNB1,L3MBTL3,UPF2,CD164,PKMYT1,MYO1G,ZFAN…	0.0547945	4	0.835646
RBPJ	RBPJ,PIK3IP1,SCAF11,IGF1,PRDM1,CAMTA1	0.0545455	9	0.891204
RCOR1	ASB16-AS1,GBF1,MAP3K12,RCOR1,TBC1D10A,SUPT5H,TOM1,CCNB1,HSPB11,CYB5R1,RASA4,DGCR2,RAB8B,PSRC1,ZNF83,FIG4,LDOC1,DLEU1,MTHFD1,NCR3LG1,CLCN3,ELF4,FGD5-AS1,PPP2R5C,SMAD2,ZMYND11,TACC1,ETV6,SOS1,KCNMA1,CDC42BPA,ABHD17C,PXK,ARID3A,PIM1,ATXN7L2,ARHGAP21,NSF,DUSP7,GAB2,RFTN1,LRCH1,SAP130,PARP6,USP46,ADCY2,CUL1,CCDC88C,IVNS1ABP,KPNA5,TLK1,ARL8A,RAP1A,BRI3BP,ZNF652,CAMKK1,PLEKHA5,PPP3R1,NDE1,ARAP2,KLHL21	0.0533333	4	0.992409
REL	NFKBIA,NFKBID,GREM1,TNFAIP3,BIRC3,GPBP1,GADD45B,DUSP2,CD86,IL27,GPR171,IFFO2,MAP3K8,ZFP36,PDE4B,IL1R2,TNFSF18,CCDC71L,MGAT5,CCL22,ATF3,ZC3H12C,F11R,HS3ST1,NR4A3,UACA,EGR2,ANKRD28,ARHGAP5,BCOR,AKAP13,STX11,CFLAR,FLT1,WNT2B,ZNF827,EIF4A2,KDM6B,TAB3,IL18R1,REL,RAB12,KCP,CCL5,S1PR2,CTSH,IL1B,IRF2BP2,MAFF,CLEC16A,ZNF219,FAM74A6,JUN,IER3,KIAA0232,TFCP2L1,CD83,CTIF,MMP9,SERPINE2,HLA-DQB1,JMJD1C,CDKN1A,Z…	0.0526316	2	0.980234
RELA	TIMM17B,INPP4B,SHB,DUSP6,FCHO1,KIF16B,ZBTB21,RERE,CAPZA1,MAPKAPK3,PTGS1,ESRRA,SNN,APAF1,SRBD1,TMEM204,SLC35C2,GTPBP2,AGPAT4,ZMYND8,CBL,ANKRD34A,RELA,CYB561,SMIM20,DCUN1D5,SLC35E1,BLOC1S6,ZBTB43,C19orf81,TMEM87A,PYM1,THOC5,CD2BP2,TMEM208,IDI1,MOCS3,RPF1,NPRL2,GTF2H3,C5orf34,THUMPD3,SUPT5H,RALA,GNL3L,MGRN1,OSGEPL1,RNF20,BORCS5,PATZ1,RACK1,SMU1,SLU7,HIC1,CDC27,FKBP5,CDK8,SRP9,ARMC2,NEDD4L,PLAGL1,FBX…	0.0517241	3	0.9652
RELB	CBX4,TVP23A,HIVEP1,MLLT6,CLEC1A,THTPA,XRCC1,GDAP1,GREM1,VAMP1,BMF,N4BP1,GADD45B,RELB,SPTAN1,BBS4,GIPC1,C21orf62,PLS1,GIMAP2,SKIV2L,FAM149B1,EXTL3,SIRT6,NCOA2,SYNE1,ZNF45,NXT2,EGR2,PARP8,CXCL1,MMP9,FAM43A,CCL23,TBL1X,SOCS5,HLA-DQA2,ZEB1,MCM3AP,CD276,SLC51A,NOL11,ACADVL,IGF1,FAM122B,INPP5D,FHOD1	0.0515464	5	0.965832
REST	CADM1,SIN3A,USP3,STUB1,WFS1,PKD1,RAPGEFL1,MOSPD1,SH3BP2,FZD2,TBC1D10C,GIGYF2,SMARCA2,CHID1,SLC1A5,FBXO36,CYB5R1,MKLN1,GNAI2,CDC40,RTN2,EPB41L2,ABHD13,C16orf70,LIMS1,EEF1A1,TSC1,SYNCRIP,ZNF350,ILKAP,MBOAT7,NR1H2,SLC27A1,NUP62,LIG1,PRMT1,MOSPD2,SHC1,PFN1,INPPL1,HMGN2,ESD,RAB11B-AS1,C14orf28,RAP1A,ISCA2,TMEM205,RAB8A,RASAL3,BLOC1S3,FKBP3,RFX2,TAF5,HPCAL1,EP300,KANK2,EDRF1,SERF2,TRIM28,PDCL,RRM2B,LAR…	0.0512821	4	0.980603
RFX1	PCSK5,RFX3,LINC01191,RAB14,HIVEP2,TMEM260,RCOR1,LEMD2,HNRNPH1,SF3B3,AKAP9,RFX1,CCAR1,RBM5,BLCAP,GCHFR,ZHX1,ZNF335,DGCR2,NAPA-AS1,NFYC-AS1,MMADHC,TSC22D3,SPOP,UBXN11,BPTF,STARD7,DLEU1,CYB561,UBC,EIF3A,PRR5,TRAF1,PPP1R21,RUNX2,PPP3CB,WWP2,KLF13,L1TD1,CAPNS1,ZFAT,ZNF585B,TLK1,ACKR3,YTHDF3,ANKRD11,KBTBD11,MTIF3,GNL1,ARMCX5,RCOR3,SUGT1,SMYD2	0.0511364	9	0.999975
RFX3	ERF,DCP1B,MEF2C,RFX3,CREB5,USP30,MAFG,GPATCH2L,NCBP3	0.0506329	4	0.986861
RFX5	CAMTA1,XRCC3,ELMO1,GUCY2D,RFX5,RPAIN,LRFN1,TRIM68,HMGN1,HES6,DNAJC4,CNFN,AVPI1,HEXIM2,IRF6,ZNF75D,CYHR1,PURB,IRF2BPL,DNAJC27,ZFAND2B,ADNP2,INTS7,ELAVL1,OSBPL9,TLE3,HDX,CCDC86,RNF166,ODF3L1,GTF2H1,EFR3A,DUSP16,DUSP3,SMDT1,DUSP11,RPL18,RAB30,BTBD9,AIG1,SNU13,C5orf15,SLC30A9,RB1,TWISTNB,ENAH,BCL2,USP49,AHR,NUP205,NCAPH2,KRT8,RBM17,ASCL2,TCTN3,WFS1,CCDC189,ULK4,TESK2,DEK,DCXR,GAS2L3,PRKCSH,FAM160A2,P…	0.05	2	0.998226
RFXAP	DNMT3A,CROCC,NFATC2,NCK2,TMEM53,ZNF649,MEAF6,CYSTM1,FAM161A,NEURL1,SLC25A12,GOLGA8A,N4BP2L2,NUDT19,CCDC9,SLC23A3,RFESD,TNIP2,RNF40,GFER,MIR181A2HG,RLIM,CSPP1,ACTR3,EHBP1L1,GTF2IRD1	0.05	1	0.65615
RREB1	RREB1,ARHGAP5,MICAL3,SMAD4,KCNAB2	0.0491803	3	0.969614
RUNX1	IKZF1,PGS1,RUNX1,RAPGEF2,LINC00426,KIFC3,ARHGEF6,LRRC8A,FAM107B,CD200R1,CD53,TRUB2,TFPI,NDUFS2,LRFN4,TPM4,PRKACB,FMN1,DHRS9,LSP1,SMAD7,EHD4,HRH1,MAPRE3,TNFAIP8,MEF2D,PSMD13,THAP2,ZNF333,PDE9A,CCL3L3,SPHK1	0.0491803	3	0.955521
RUNX2	RUNX2,TC2N,FCER1A,PSTPIP2,ZNF775,LPAR1,GPR183,EGR2,PLBD1,FBXO32,CXCR4,RGS1,ZNF674,IL18,GRAP2,API5,TMEM8B,CCDC144NL,PDE4C,FBXL20,ARID1B,SLC25A4,PALLD,CA13,S100A12,PSMA6,PLCL2,MGMT,FKBP5,ATG4C,MAFG,NEDD4L,PIK3C2B,ORMDL3,ARHGAP8,EFR3A,ASB8,PRELID2,STAMBPL1,TXLNB,NLRP12,LIMK2,GZMH,CRKL,RPS3A,CCDC146,RGS10,ADAM28,PKIG,UBL7	0.0487805	2	0.923162
RUNX3	RERE,LMNA,RUNX3,GLOD4,ELK3,TNRC6B,ENPP2,MEF2C-AS1,PABPN1,JAK2,TEX30,UQCRB,ZNF692,MORF4L2,ZNF385A,CXXC5,ITGA5,OTUD5,IVNS1ABP,KMT2D,MBOAT2,LRRC36,CFAP20,PPP1R12A	0.0460829	10	0.726695
RXRA	MAFB,TBC1D10C,LYST,NHSL2,ARHGDIB,RXRA,FOXO1,RABGAP1L,ACLY,LCP1,MYO1G,LINC00957,CERS6,ARF1,LY6E,PECAM1,MUC12,CNIH4,SLC35A5,SNX6,LRRFIP1,SERPINA1,TOB2,RHOC,PRELID1,CRBN,MAPKAPK3,FGR,ADGRE5,CSGALNACT2,VMP1,ASAH1,PSMB2,TAF15,LYL1,BPNT1,LTA4H,REPS2,WIPF2,MGLL,RNF141,WRNIP1,CEP70,LEO1,PCMTD1,OSR2,CAPZB,HK3,SNED1,CD36,PRPF18,UBE2L6,LPL,ZBED6,ITGAX,CRK,CD68,NSD1,B3GAT3,NDUFAF4,YARS2	0.0454545	2	0.988554
RXRB	RBMXL1,TOX2,PIP5K1B,SYNE1,BPNT1,SLC24A1,GUCY2D,RXRB,SERPINE2,IRF6,CDH23,CACNA1F,SNX15,XAB2,GLG1,PPIF,TEF,SLC22A5,HBEGF,CDS1,TINCR,LTC4S,PPP1R12B,C21orf62,DNAJA2,SKIV2L,RREB1,TMEM120A,TP53BP1,BCL11A,FAM193B,ERBIN,SLC25A13,DHX35	0.0454545	1	0.675523
SAP30	UHRF1,MELK,JUN,RCC1,ZNF367,WRAP53,APOLD1,HMGB2,CDCA3,TIE1,KIF15,RNF167,NFIC,GPD2,CXXC1,C1orf174,HEXIM2,CIRBP,EP300,EEF1A1,CNOT3,ADNP,USP6NL,RBM3,SFPQ,UBALD2,ARCN1,ZC3H11A,LMO4,PSMB1,TGIF1,ARHGEF9,BMI1,PGM2,DHX15,GART,FUZ,SEC16A,RAF1,KMT5A,CREBL2,SURF6,GPATCH4,ZNF711,DGKH,HNRNPL,CFL2,RPL17,PDE4DIP,CCAR1,ZMYND11,FPGS,RPL3,PATZ1,CYFIP2,GPBP1,GTF2I,PIP4K2B,DGCR2,FUBP1,HLCS,ZNF644,FGD3,CTCF,PTPN14,CHI…	0.0442478	5	0.904281
SIN3A	ZNF292,C1orf43,RNF146,SOCS2,ALDH3B1,BMP7,ZNF777,CTSB,MAP9,RILPL2,LYSMD2,PNMA1,SIN3A,CDKN2B-AS1,STRN,CEP170,C1orf21,EIF5A,ZRANB3,DDIT3,DLEU1,ARL5B,ZNF865,THOC5,AAK1,LINC00339,TXN2,MYO19,CLASRP,CGGBP1,TRIM44,PSMA3-AS1,ZNF641,LEMD3,ANAPC11,SSBP1,TNRC6A,NECAP2,EDRF1,GRK2,ZNF557,ZNF75D,ZNF558,TOPBP1,COX10,PIBF1,SOCS7,IL2RB,KANK2,NUDC,ARID2,NAA35,DPYSL2,WDR18,CREM,IFT81,RBM43,SPATA2,MSANTD2,PTPN2,KDM5C…	0.0434783	1	0.996476
SIRT6	CRIP1,SPTBN1,SBF2-AS1,SIRT1,HOXA5,IL1R2	0.0434783	1	0.962826
SMARCA4	AP2S1,RAB13,QTRT1,HMG20B,ADAMTSL4,MYL6B,ACACA,AKAP12,PACSIN2,WDR18,ZNF146,PTAFR,SMARCA4,RCSD1,CCDC189,CCT7,ZSCAN20,CCT2,LEPROTL1,R3HCC1L,UBOX5,ARID2,VPS37C,ZNF513,RBBP5,STK39,RNF4,ANKRD17,MKKS,MTF1,PCED1A,LEMD2,HACD2,DDX6,TMSB4X,PCNT,SSR4,GABPB2,TBL3,UHRF1BP1L,MCM5,CD164,NBPF11,CCDC124,ATPAF2,POLR2M,ELF4,ADAT3,CXorf56,ADAM10,C18orf25,ELMO2,LIN52,FZD2,PCGF1,ABCF3,TP53BP1,HS6ST1,TOP3B,RFC3,SMG5,C17…	0.0434783	1	0.82984
SMARCC1	SLC6A8,TTYH3,MTHFR,LMO2,PER2,ZMIZ1,PRR5,PRCC,BCAR3,KSR1,RALGDS,CSRP1	0.0426829	7	0.996262
SMARCC2	CEP170,KMT2B,GMPR2,DLG4,ZNF436-AS1,TMEM245,MGRN1,CEP57L1,EMILIN1,CSNK2B,PHB,THRAP3,CCPG1,GYS1,ZNF691,MED11,KLHDC3,TMEM59,ENOX2,ZNF829,ZSCAN20,HACE1,TLN1,MRPL34,ABI1,NICN1,ZNF74,ZNF606,MADD,NUTM2B-AS1,PSMD11,PAK2,TRIM16,OPHN1,CORO7,WRAP73,KCNK6,ARHGAP9,NFATC2IP,NFX1,RNF185,N6AMT1,KLF8,DDX42,PABPN1,VEGFA,PICALM,ABHD8,ZNF263,CHST15,ZHX2,LMO2,RPL8,LINC00886,CREB1,UBE2D3,DENR,RPS13,STAT5B,INTS12,NCOA6…	0.0416667	1	0.964458
SMC3	SIPA1L3,ADAM17,CHPF2,USP40,DYM,IGSF21,ZFP36L2,RRAS,PIK3R1,RALB,IPO11,PLEC,DDX50,KCNE1,DOCK4,POLD4,PAQR8,SNRNP70,SDCCAG8,VAPA,PILRB,S100PBP,PTPRJ,SH3KBP1,SSBP4,MTF2,C1orf159,PSMD12,CNIH4,INPP5B,DUSP23,ZDHHC2,KCNMA1,MDK,EPHB2,GYPE,TAGAP,BNIP2,TMEM220,CCDC153,SRGAP1,KANSL1-AS1,TNNT1,IPO8,DDX6,RASGRP2,IKZF4,LMBRD1,POLR1E,NSRP1,KATNBL1	0.0416667	1	0.974425
SNAI1	FILIP1L,ATP8B4,RPS6KA2,RNF185,CDKN1A,LYPLAL1,TFPI,CD44,TNFAIP8L3,ANK3,AHCYL1,EPB41L2,RASGRP3,SNAI1,BIN3,CTNNBIP1,ZEB1	0.0416667	1	0.801196
SOX15	NLK,TADA3,KLHL20,CD2BP2,TMEM33,ZNHIT1,RAB11B,NFATC1,PIK3CA,RASA1,CFDP1,AREL1,PSMB4,SHQ1,WAC,TMEM199,ZNF518A,GALNT10,CHD8,BCL2L2,HPS3,HSBP1,GIPC1,ATG16L1,RNF20,RECQL5,DAPK3,VPS9D1,TPGS1,CDK2AP2	0.0416667	1	0.966652
SOX6	ARHGEF2,NRARP,SOX6,LDLRAD4,TCF4,CDKN2A,ARGLU1,ANKH,ZNF565,TMEM71,TCAF1,ZSCAN2,MYLK,MAP2K6,CDCA7L,TLN2,CREB5,BRK1,USP53,SLC12A6,PDP1,TNRC6C,FMN1	0.0412371	4	0.923321
SP1	TJAP1,INPP5F,NUAK2,STARD13,CPT1A,IL6R,NUGGC,ID1,CREM,LINC01569,SP1,KCP,UGDH,KATNB1,ARHGEF19,JADE1,BLOC1S3,HECTD4,PSMC3,EIF5A2,TNKS,ST20,LIPT2,LRRC29,MAPRE1,GLMN,DMWD,LRIG2,ARRDC2,BORCS5,ING2,SLC38A2,NDUFA11,MARK2,UST,ATMIN,CBX8,TGIF1,ZKSCAN5,BRF1,PSMC4,C8orf37,ADGRB3,CAMSAP2,SMARCA2,GPRC5C,MBOAT1,SDC2,TYSND1,LRSAM1,C10orf105,SET,TFAP4,LGALS3,UBE2I	0.04	1	0.802958
SP100	UNG,SIN3A,ACAA2,NFIC,ZNF384,TOPBP1,CBLB,SCML4,PARS2,ARNTL,POU2F1,PSMC5,HOPX,PLEKHF1,APOLD1,TMEM59	0.04	1	0.889853
SP2	TLE3,AP1S2,NUTM2B-AS1,MTHFR,CRIP1,SP2,CHAF1A,EIF4G1,MTDH,AKAP7,NAA15,C9orf85,MEF2C-AS1,CAND1,LONP1,CYTIP,CRTC2,PACERR,SLC16A6,RPL14	0.0392157	2	0.999283
SP3	VAV1,ZNF77,CBWD1,MTPN,KCNAB2,KNTC1,POMGNT2,RAB10,GTF2F2,HES1,VPS35,RAB8B,PLIN5,HK1,CBWD5,STAT5B,CORO1C,CSNK2A1,ATP2A3,CARM1,TOM1,FOXP1,P2RY12,KCNK6,GOLGA8B,AP1S3,ARHGEF2,USP20,CDC42SE2,PDE4C,DIS3L,ZNF48,ANXA6,BRF1,PLEKHM1,NRF1,FRMPD1,TATDN2,TMEM86A,TMUB2,PGAP3,XRCC6,UBE4B,TBC1D10C,RRAS,AZIN1,TMEM143,PDHX,CHMP5,POP5,ZNF775,TVP23B,TNFRSF9,FOXP4,FAM118A,SAP30,RECK,RFX1,CHST15,SH3TC1,PFDN2,TRIM44,ANK…	0.0381679	5	0.973559
SP4	GLYR1,ATXN3,ZMAT3,SYNJ2,TGIF2,AIG1,AUTS2,PDE4B,AZIN1,FADS2,SP4,UBE2R2,GPRIN3,S100PBP,CYTH2,FAM149A,GREM1,ST8SIA4,WDTC1,CPQ,KLHL25,TXNRD1,HIC1,LRRC8A,TAF12,ERBB3,CNPPD1,ZNF345,TMEM245,CCDC180,BCL2L11,CCM2,GDF15,CSAD,ACSL6,RAB11A,PLP2,NUDT4,UGDH,RELL2,MLEC,BAZ1B,SP1,TFDP2,EMC2,CACFD1,CBX8,HELB,TREML2,CPNE5,SERTAD3,CTIF,SUSD3,GPR137,RFXANK,HEBP1,SRCAP,MIATNB,FAM104A,EFHB,SGO2,LSM14B,ZFP36L1,ZCCHC24,…	0.0378378	7	0.49279
SPI1	PDLIM2,UNC119,SASH3,TNNI2,TLN1,AKNA,CD53,MPEG1,S100A10,ARPC1B,TSC22D3,CD68,CBWD6,RARA,VAV1,SLC2A6,PTP4A2,CYFIP2,LSP1,NAAA,ITSN2,FGD2,NDUFB5,RAB8A,FGR,FYN,PCGF5,FAM110A,DGKG,PSAP,LILRB1,ATP6V1D,UCP2,LYST,CSE1L,DYNLL1,PAG1,MTPN,LYN,HMOX1,RASSF5,OLIG1,PIK3AP1,GNB2,CTSS,ACTB,FMNL1,RHOC,BID,CDV3,SH3BP2,ZBTB7B,CD52,CD300A,ADRB2,TRNP1,SLC7A7,ZFAND5,LMO2,PLAC8,TMSB4X,TBC1D1,NR4A1,MYO1F,CAPZA1,ANXA4,PREX1…	0.037037	1	0.973329
SPIB	CORO1A,SLC39A13,IRAK1,APPL2,DUSP5,CHMP1B,SLC35F6,HERC1,PAN2,TAX1BP3,TPRG1L,CLIC4,RHOC,LPIN1,TMBIM1,TCHH,GATB,METTL22,ATP2B4,BAG6,LYPLA2,HUWE1,CFLAR,ZNF24,FAM91A1,SRCAP,MTMR9,DGUOK,DCTN5,RAB4B,CC2D1A,TAF7,SSR3,ITGAV,ALDH16A1,CYB5R4,GSK3B,SUPT16H,SHQ1,SUMO1,ZNF865,PAFAH1B2,GNAI3,DDX39B,GRWD1,EIF4A1,MTRF1L,INIP,CLINT1,PSMB1,TAF1A-AS1,FBXL12,MAP2K1,CAB39,NOL12,ADAL,ELF4,XIAP,ISG20L2,NEDD4L,MAP7,TNFRS…	0.037037	1	0.951946
SREBF1	PLAG1,RAB3A,NFKB2,RCOR1,NFIX,MIR9-3HG,TNFRSF12A,NR4A1,NT5C3A,PILRA,MYPOP,NUP50,DSN1,NOB1,EXOC8,SNRNP70,PAGR1,ZSCAN12,NDUFA8,KAT2B,SERTAD1,GNB1L,GTF2I,RFX3,GPATCH11,CLK3,LINC00886,TFIP11,N6AMT1,UBE2W,CSNK1D,NR1H3,SQSTM1,ATP6V1F,CMTM4,PHTF2,UNC119,RILPL2,MAST4,SREBF1,ANKRD35,FNBP4,CCDC171,CCT2,PRELID1,SLC30A6,PCMT1,SF3B1,COPS3,MBNL1-AS1,ADGRB3,TAGLN,LONRF3,CSMD2,XYLT1,FIZ1,CDK19,LINC01503,NBEA,MTRF…	0.0344828	4	0.800883
SREBF2	PHF3,BROX,OSBPL8,EHMT2,C16orf72,ZNF318,TMEM86A,HOXB4,CUL4A,DLEU2,XKR6,GNL1,XRN2,TAF1A,CCDC151,GABPB2,JRK,PET100,ZBTB41,FAM200B,EPB41,DVL3,COX6B1,TBX6,TSPAN14,SELL,MARCKSL1,FRAT2,APOLD1,COPB1,RASL11B,CNOT4,VAMP8,AIFM2,DNAJC15,ACACA,LCK,PPM1G,C1RL-AS1,CLCN6,MCOLN1,POLR3C,LZTS2,TRAF3IP3,DYRK1B,MMS19,CDYL,ARHGAP15,CCDC9,ZFYVE28,GSE1,AZIN1,ZRANB2,TRAF3IP2,MYH9,ZNF84,PSMB3,ATP6V0E1,AFF3,AKT3,ASB1,FAM91…	0.0344828	1	0.924592
SRF	EIF1AD,PABPN1,PDCD11,NRARP,CGGBP1,ZFP3,SMIM19,NEDD1,ERBB2,NFYA,HNRNPA1L2,YTHDF1,MICALL2,CSMD3,BCL3,ZADH2,UBA5,TGIF1,RASGEF1B,SRF,EIF2S3,KLF4,RANGAP1,ZNF710,NEDD4L,NR1H2,UQCRH,IPPK,EDEM3,SAR1A,SNX1,P4HB,EMC4,FAM120B,AGPAT3,NORAD,GOLGA3,DUSP5,IGBP1,TRIO,TNRC6A,JUNB,ZNF512,PDE4B,WDR35,CDKN2A,ZNF829,REL,HCST,HSP90B1,DGKA,TPCN1,ZNF276,NCKAP5L,USE1,ZNF22,SNIP1,KBTBD2,SF1,ZNF200,WDPCP,RNMT,DNAJB14,MAP3K…	0.0338983	2	0.985864
STAT1	ISG15,PARP10,STAT5A,PSMB9,PRKD2,ZNF296,UBE2L6,CXCL10,TNRC18,BCL6,STAT1,IL15,SNRK,TMEM138,PTPRJ,ELP3,SLC7A7,DMTF1,EIF2AK2,PELI2,CCDC9,CASP8AP2,ESRRA,TARBP2,ADAMTS10,RPS19,CCDC120,EMP3,LIG1,GNB2,PPM1J,LINC00957,U2AF1L4,CDC40,B9D2,FAM219A,CCNG2,FBXO11,RARA,CTTNBP2NL,ID1,CS,DBNL,WRAP53,AXIN1,BRF1,MICU1,POU2F1,WIPI1,SYNJ1,GCC1,ELMO2,GMFG,CFD,EPHX3,BRPF3,ZFP91,MBOAT1,RAD21,SPRY1,FBXO7,TJP2,PRR14L,PTGER…	0.0333333	1	0.99736
STAT2	IFIT2,PSMB9,PSMA4,NFIX,PRR34-AS1,PLCL2,ZEB2,TAPBPL,ELP3,LYSMD2,SMARCA2,RMDN3,PIK3CD,GBP1,LENG9,MBOAT1,ATG13,TGIF2,AGPAT3,ATP6V1G1,MX2,S1PR4,IRF4,KMT2C,CHST15,ABCA5,BLVRA,TMEM167B,MAP3K7CL,CALM3,PSME2,RFX7,MAPKAPK3,HOOK2,CNOT6L,TRAF3IP3,MAPRE3,FGR,SMARCAL1,MOV10,RTP4,IFIT3,PAN3,FAM20B,RAB5C,PTPRJ,KLF9,DOCK10,L3MBTL4,DDX3X,DICER1,LAP3,PPM1L,MIEN1,PDIA3,APOL3,NOD1,SZRD1,WBP4,TTBK2,LINC00863,TTLL7,SA…	0.0333333	1	0.99938
STAT3	FAS,MMP19,ZMIZ2,PPP1R32,MIDN,TMTC1,GFOD1,FLOT2,PLEKHM2,TNS1,MAP2K3,BACH1,RHOBTB2,WDR45,CCDC130,ADAP1,GIGYF2,HRH1,ITGA5,IKBKG,TNFAIP6,C3AR1,YPEL5,LIF,ARC,CREM,MYADM,LYNX1,PMFBP1,GNPNAT1,LDB2,PHTF1,SIGLEC11,NFKBIZ,JADE1,LINC01504	0.0333333	1	0.99942
STAT4	MARK4,RND1,HRH1,GTPBP3,TIAL1,NEDD4,CREM,DLGAP1-AS1,COPS7B,RAB7B,SYS1,CACNA1A,RAB13,PPP2R2B,LIN9,KLRG1	0.0333333	1	0.744414
STAT5A	SSBP4,STAT5A,ZDHHC8,CAMTA1,ATXN2,DYRK1B,ALAS1,SOCS6,PDS5A,ARHGEF3,SLMAP,CTTNBP2NL,TPST2,CD79B,UBE2V1,FCGR1A,SSTR2,TLR7,TNFAIP2,RRBP1,BAZ1B,SERPINB2,TSC22D3,PPM1B,CSF3R,DTNB,NHS,PPP1R32	0.032967	6	0.987097
STAT5B	STAT5B,RELL1,SMAP2	0.03125	3	0.763453
STAT6	STAT6,PELI1,JUND,VAV1,SRGAP2B,DYSF,IL10,STK38,EVL,TAF13,LILRB2,TPM3	0.0283286	10	0.868967
SUPT20H	BAZ2A,SSBP2,WWP2,PSMD14,ACTN1,PIAS1,TNRC18,LINC00167,THRA,BAHCC1,GPHN,ZFAT,FHIT,TBC1D30,VEZF1,IKZF4,SEC63,RNF44,QSER1,MAP7D1,GATAD1,GNL2,CUL4B,SECISBP2,MRPL47,KAT5,OGG1,ARPC5L,SNRNP200,RRAS,LAMTOR3,COX17,CLTC,SENP7,TBC1D1,TMEM33,CAPZA1,STK40,SLX4,EXOC3,ARFIP2,IMMT,TVP23B,SEC31A,TTF1,HMGXB3,POLG2,LSM5,AURKAIP1,LRP1,CEP63,TXNDC9,SRP14,VPS26B,SDF4,SNF8,SIRT6,CSNK1G3,NUDCD2,CAB39,GSE1,HAT1,KDM2A,CIB1…	0.0272727	3	0.88885
TAF1	EIF3K,ACIN1,IRF2BPL,TFG,RELA,TAF1,SKIL,DFFB,XKR6,ZNF260,ROBO4,CRIPT,TCEAL8,IPO4,TMEM223,EEF1B2,ANKMY1,HOXA5,DHX37,PTGES3,DDX47,TCOF1,MB21D2,LINC00294,AXL,LSM4,MRPS23,RAD54L2,NCOR2,UBE2W,RACGAP1,NIN,CIRBP,PTBP1,S100PBP,L3MBTL1,RBM23,DDX17,CDK2AP1,WDR1,BRCA1,UBN2,MORF4L1,RAB13,AKT3,CTTNBP2NL,MMADHC,SQSTM1,RAB1A,USP27X,INAFM2,PPP4R3A,PTP4A1,MED26,TM9SF3,RAP1A,UBE2D2,PSIP1,EFCAB14,ARAF,ZBTB18,NBEA,RE…	0.0263158	1	0.999603
TAF7	HP1BP3,MED1,HNRNPH1,BCOR,AUP1,CLK2,DDX5,EPN2,HNRNPH3,PBLD,RNF26,DENND4A,AKAP9,MORF4L1,METTL4,SEC16A,WAC,EIF3A,ZNF585B,UROD,AFTPH,WDR33,ISCU,SLC25A15,KPTN,GABPB2,SNX5,FAM204A,PDZD8,APBB1,BCAR3,HERPUD2,RBM12B,ZMYM2,PABPC1,APPL2,GFI1,PRELID1,MTRF1L,TAF7,PRPF4B,TPCN1,URM1,PAFAH1B2,ROCK1,SEMA6D,FAM122B,RNF4,HNRNPA3,ETF1,POU2F1,TPRG1L,ARMCX3,FAM120AOS,RCSD1,ARMCX5,SFT2D1,DYNC1H1,PLAGL1,BAG6,RNF185,FAM9…	0.025974	2	0.980781
TBL1XR1	DENND4B,EGFL7,MERTK,BCL6,SKIL,ERAP1,TMEM161B-AS1,PDE4A,PPP1R3E,SLC14A2,LINC00309,ZNFX1,SLC7A7,NR3C1,NRF1,PLCB3,ARHGAP12,FN1,GOLGA8B,LILRB1,IFI44L,IFI6,RABGAP1L,IFIT1,IKZF1,MVB12A,BMPR1A,PNOC,NRIP1,PLAG1,CCL4L2,ARAP2,MAP3K7CL,PLEKHM3,MYO1G,TLR7,ASPHD2,LAP3,CYP20A1,IL2RA,CD163,TJP2,DAGLA,TMEM263,ADPRH,SF3A1,TRIM25,MTMR2,FAXDC2,B3GNT7,CD68,GPANK1	0.025974	2	0.685162
TBP	ASXL1,GRB10,SHMT2,PALD1,MAST4,LRRFIP1,CSRNP2,TBP,ARL5B	0.025	2	0.943887
TBX19	GGACT,TBX19,SMC4,SH3YL1,NAXE,LIN9,SLC16A10,GTPBP1,NUP58,DYNC1I2	0.0212766	1	0.950815
TBX21	B3GAT3,PRRG2,ZSCAN29,ITGB5,TBX21,KIAA0040,ST6GALNAC3,CTSL,DHX40,EMC2,SERPINE1	0.0206897	3	0.997648
TCF12	ADGRE2,ZNF48,TCF12,IL13RA1,MPP5,MOGAT1,CHD2,MIRLET7BHG,PPP1R2,UNC119,NFIX,TFDP1,TRPV3,FCGBP,CTSB,CACNB3,RABGAP1L,CSRP1,ABCA5,C1orf43,TCEAL3,LMTK2,PLPP3,B4GALNT3,GALNT12,ADM,FKBP1A,ZFY,UBASH3B,PRDX1	0.0196078	1	0.751346
TCF3	APEX1,PLXND1,SPNS1,SH3TC1,DNMT3A,TCF7,LINC00958,LRP1,EVI5L,TLR10,NCOA7,ZNF558,SHMT2,IKZF3,RRAGD,LUC7L3	0.0189573	4	0
TCF4	CBFA2T2,MPP7,TCF4,NUMBL,ZNF318,METTL17,ALDH2,MED27,SOX13,SLC12A6,PWP1,RNF144A,ARL2BP,SLC25A53,SMARCA2,PDGFC,CD9,PGM5,UST,ZNF93,OPRM1,NDUFAF6,SPOCK2,PDIA6,TGIF1,NPM1,AKAP11,TRIM3,LINC01503,KHDRBS1,KLHL12,CIPC,RRAGC,DYRK1B,STON2,LAMB3,RPSA,CEP128,LY86,CD81,LITAF,ZFP36L2,PKIG,RGS1,OGFOD2,ARHGAP5-AS1,MAP2K4,SPATS2L,SRSF2,SLC35A3,FUNDC1,AGPAT1,DOCK8	0.0181818	1	0.980774
TCF7	TCF7,ARL2BP,C1orf21,MYBL1	0.0178571	1	0.994356
TCF7L2	EMP3,ADGRE5,RARA,PCGF5,ZBTB7A,YWHAZ,SSH2,CIRBP,SH3BP2,LINC01270,SMCO4,KLF4,PFN1,GAB2,PHF19,ANXA2,ATP1A1,CIC,CAMK1,TGFBR3,UTRN,DOK2,FOXP1,SOD2,TSPAN14,UBC,YPEL2,FTH1,ADGRE2,CRBN,MYH9,ARPC3,PHC2,DUSP1,ATP10A,TSPO,BRD2,PLIN2,HTATIP2,PSAP,S100A10,RHOC,CSGALNACT2,CDH23,COTL1,SERPINA1,PAG1,ABCD1,RNF144B,CYTIP,PKN1,SLC24A4,SYTL1,RELT,MAP2K3,AKIRIN2,FAM110A,ZFAND5,PTP4A2,RAP2A,TCF7L2,MTSS1,FTL,PECAM1,DNA…	0.0178571	1	0.977029
TCFL5	CSK,RPL17,ENO3,MTCH2,LMNA,RAB9A,CCND2,LINC01138,MLF2,RIMKLB,NUSAP1,IFT22,S1PR2,CSE1L,HOXB-AS1,COQ4,VSIG10,ATOH8,TRAF3,SLC20A2,JDP2,CTNNA1,MIR9-3HG,LMO7	0.016129	1	0.989504
TEF	TLCD2,TEF,PPP2R2D,FURIN,SNTB2,MMGT1,ZMYND11,CDKN2AIP,MERTK,SS18L1,GLMN,CHD6,PUM1,ING1,KDM2B,PIGF,YIF1B,SMIM12,MCRIP2,ARCN1,KCNMA1,ZNF644	0.013986	2	0.991351
TFAP4	TFAP4,ARHGAP8,NCF2,ST3GAL4,ZHX1-C8orf76,COMMD3,TRPV1,FGF7,PMP22,SLC12A7,IFIT2,PTBP1,IDH2,VPS18,GPBAR1,ASPSCR1,NRGN	0.00729927	1	0.957955
TFCP2	MZT2A,TMEM51,KCP,CCR7,CD4,PLEKHA2,UEVLD,LINC00910,HIC2,NCKIPSD,LSP1,ZC3HAV1,SPAST,NFE2L3,CABLES2,VDR	0	0	0.991843
TFDP1	MBNL1,SYN1,TFDP1,TTC9C,SLC9B2,BAG6	0	0	0.998679
TFE3	DVL2,DOLK,HOMER1,ZFP36L2,VPS33A,CSNK1G2,ATF3,ETFB,MAFG,GNS,RPH3AL,DENND5A,LAMB3,CXorf56,RAB2A,HNRNPH3,SH3GLB2,CD7,PDLIM3,GGCT,MEIKIN,CNOT7,SPICE1,GALC,SOCS5,CRELD1,POMGNT2,GCNT2,CANX,PARD6B,RNF2,ZNF516,C9orf85,FKBP11,CCDC126,LCMT1-AS1,ANG,MEST,TSHZ1,CBX5,ZCWPW1,MCTP1,URGCP,CDADC1,TUBB2A,DNAJC16,SCPEP1,QTRT2,SCFD2,SLC26A2,AATF,TIMM10,CTSF,RIDA,SRD5A3,RRAS,OPHN1,RBL1,IL11RA,POLG,OBSL1,RNF38,YTHDC1,…	0	0	0.896636
TFEB	TFEB,ARMCX6,PRRC2A,HRH1,SYTL4,SENP8	0	0	0.999905
TFEC	RRAGC,RNF2,CPM,HMGN1,BHLHE40,TMEM150A,FRMD4A,JUN,YWHAH,RGS1,SGK1,S1PR2,FILIP1L	0	0	0.97332
TGIF1	TCF4,MEF2C,EPHB6,CRTC1,STAG1,AKAP9,NPIPA1,CCSER2,AGPAT2,CREM,TRAK1,DYNC2LI1,KCNJ5,ZBTB20,IGSF21,SLCO2B1,ID2,ADGRD1,RAB8B,SLC38A5,LINC00539,CCDC149,STARD13,SLC16A3,ABL2,CDKN1A,ATRN,TGIF1	0	0	0.999937
TGIF2	MYLPF,RNF43,TGIF2,PEX2,RTN2,SLC12A4,ELP5,ATP6V0E1	0	0	0.524711
THAP1	XRCC4,MIEF1,TIMM10,NKIRAS2,MLF2,PGS1,EPN1,TXNL1,TRMT112,PEX2,ARID3B,ARFIP2,FIP1L1,PARD6B,PIAS1,PHF23,BTF3L4,TFIP11,SBNO2,SSRP1,MDM2,HERC4,DISP1,CUL4B,TMEM30A,BCKDHA,NCOA5,SH3BP5L,WBP1L,THAP1,CAPN1,MBNL1-AS1,SMIM15,UBAC2,MDM4,UBE2D3,IP6K2,KCNMB3,IGF1,PPP4R3A,BRCA1,MAX,AMOTL1,NR2C2,C1orf159,ATP13A1,CCDC151,CRIPT,WDR24,KTI12,UBLCP1,YME1L1,PDCD11,SNRPE,PCF11-AS1,C5orf34,STOML2,SGMS1-AS1,EIF3D,MBD6,ER…	0	0	0.977256
THAP11	GSK3A,SDCCAG8,CCDC191,PEX14,MGRN1,UCKL1-AS1,RPS27A,TRABD,MEA1,IER5L,ENOX2,EXOC4,BOLA1,GSPT1,DERL1,THAP11,CWC22,EDEM2,NUDT12,CORO7,ZFAS1,LLGL1,DAZAP1,SEZ6,PIH1D1,SGF29,AHCYL1,SLC7A7,PRDM11,DTNA,FN1,STAMBPL1,FAM120B,POMGNT1,TAB3,CDK5RAP3,EML1,RPL12,ZNF804A,PNISR,WDFY3,AGO1,USP9X,VGLL4,ANTXR2,ELAVL4,SLC7A14,SLC12A5,PLGLB1,STAG2,CRTC2,ZW10,GPANK1,DDX49,CLHC1,KANSL1,CTU1,CMAS,TMEM43,POLR1A,GTPBP2,GRK5…	0	0	0.995533
THAP12	ZNF618,CD4,TRERF1,RREB1,CD24,FAM118B,AP2S1,FAAP20,SRRM2-AS1,SLC46A3,ABCC6,SRF,PPM1J,MRPL23,TNIP2,C17orf58,CDKAL1	0	0	0.965638
THRA	TNFAIP6,UQCRC2,CDIP1,LFNG,TLR8,GEM,THRA,XYLT1,PPM1B	0	0	0.997467
THRB	C1orf54,NCALD,GHDC,TMSB4X,CTDNEP1,SPATS2L,TMEM165,S100A10	0	0	0.920505
TRPS1	UBAP2L,TRIO,FAM117B,PELI2,TP53I11,SERINC2,ATE1,RCL1,CPT1B,SLC39A11,ACBD4,TBC1D4,CXXC5,TMCC3,SIN3A	0	0	0.983237
UBP1	AHNAK,PTP4A1,BIN1,SPRED2,EXT1,B4GALT5,FIZ1,INO80B,S100A10,CUL5,CLCN3,TNFSF11	0	0	0.963537
UBTF	NR2C2,FNDC3A,UBTF,TRIM59,NEK7,PDE9A,ATG16L1,SERBP1,CCNI,MIR9-3HG,XPOT,VMO1,MAPK8IP3,CALU	0	0	0.993776
USF1	CREB5,ATXN1L,SRSF3,CUTA,RBBP6,ACVR1,FNDC3A,RGL1,BBC3,SYT11,ZNF710,LINC-PINT,RAD51B,BPTF,PLEC,LATS2,RBFOX3,MGA,UVRAG,ZNF512,FUCA2,AGAP6,FAM217B,KHK,DYRK2,TNRC6B,DEAF1,FXR1,GM2A,KLF16,DYM,DGKZ,CDK17,ADAMTS6,CTSA,VPS11,CLN3,CCAR1,TNPO2,FEN1,NFIA,MED13,RBBP4,DENND6A,CCNT1,LMNB1,ACSF2,BNIP3L,RASSF5,SMC3,NUDT19,CAMSAP2,SKAP2,ZBTB20,ECSIT,ADGRE2,PRDM2,TLE4,GTF2H2,GATM,ZNF354A,SIN3A,LRP5L,VPS72,HCG18,ZNF…	0	0	0.963851
USF2	NEURL2,ILF3,HEXA,ERP29,NTMT1,LAMP1,IL18,CTBP2,TRMO,GAPDH,ODC1,SLC43A1,TTC3,LRFN4,TUBB,ACOX1,MVB12B,PER1,GPNMB,LYG2,BCAR3,MFF,GYG1,PDE4A,PPP1R3G,BUB3,SLC16A3,LDB1,AGPAT1,TFEC,U2SURP,ELOVL5,MEF2C,MIF-AS1,UBE2E3,LIMK1,PDXK,NUBPL,C6orf223,SMIM14,FCGR2B,GPATCH8,DAPK1,SERBP1,GIT1,NPM1,ZNF566,EPB41,CHD1,PDS5A,SLC44A1,GTF2IRD1,USF2,AKAP13,BBX,SLC40A1,NR2F6,CLIP1,MEA1,GTF2I,SP4,SF3B2,RNF139,PELI2,RABAC1,F…	0	0	0.920268
VENTX	ATP2A2,SEL1L,ASF1B,KIF23,VENTX,RGS2,PRNP	0	0	0.850358
VEZF1	MRPL23,CELF1,LRP1,YWHAZ,EPHB2,IKZF4,FAM53B	0	0	0.914031
XBP1	CREB5,TRMT61A,AREG,ARL4D,LIMK1,MAP3K13,EGR4,TBC1D15,BTG1,MFN2,BMP7,MCL1,NFATC1,IER2,ARFIP2,NINJ1,MOAP1,ATP1B3,MGME1,RGS2,LYSMD3,ITCH,TCHH,NEDD4L,OTUD1,ATP6V1E2,TNFAIP3,CCRL2,DUSP1,SYT11,ABCE1,KLF9,PHF20L1,SIK1,JUN,TRA2A,ALDH18A1,NR4A2,NSUN4,INTS7,TUBB2A,CDS1,INHBA,PPP1R15A,CEP170,TSHZ3,DAGLA,MSI2,ID1,UBC,CLK4,ZFX,MBNL2,CBWD1,RMDN3,ZBTB48,HAS1,AFF4,MAGOHB,NEAT1,CHMP2A,FFAR3,SWI5,TRIOBP,SARNP,GIMAP…	0	0	0.94051
XRCC4	XRCC4,ASB1,TTF1,ARID3B,ATP13A1,NIF3L1,NGRN,BCL2L1,EDEM3,TTPAL,CCAR2,ARFGAP1,MAGEF1,ACOT8,VPS9D1,UBA5,FBXW9,TPRG1L,ITPA,STK38L,CDC37L1,C6orf52,ZNF202,RGS19,RPS6KC1,ZNF397,DPH2,ZNF160,RCSD1,TAF13,LIG4,LINC01089,PAAF1,CSNK1G3,KAT7,PNISR,TRIM39,TRIM11,MAP4,ZNF234,GATB,LINC00339,ZBTB43,DNAJC24,SLC35A4,HIF1AN,GRWD1,CLEC11A,ZNF503,SHTN1,ASB8,PDLIM2,NINJ1,PTP4A3,LYST,TBL1X,ZMIZ1,ITPR1,PXYLP1,ZNF468,UBE2M…	0	0	0.960103
YY1	AMDHD2,G6PC3,LACTB2,TMC6,YY1,SMAD4,UBE2D1,GNB1,TBL1XR1,UBN1,GKAP1,WNK1,ADK,FOXP4,HECW2,PHF3,CCDC151,PCIF1,PAFAH1B1,RSRC2,SMC3,PPP1CC,RBM3,SNX13,MKKS,NACA,PSMA3-AS1,TPGS1,DDA1,IP6K2,IDH3G,TRIM37,PABPN1,KLF16,L3MBTL3,OCLN,SLMAP,ZBED5,DHX15,MBD2,GNAI3,KIF1B,ZNF846,PCNX4,OARD1,RPL14,TRAPPC8,USF2,UBE3B,BABAM1,TCP11L1,ALG12,NUP93,UBE2E3,PPP2R2B,MIRLET7BHG,XRN2,MIEF1,PSMG4,RBAK,LBH,STX10,MICAL3,FBXL18,N…	0	0	0.912735
ZBTB16	C20orf27,BTG1,ASAH1,CDH23,C5AR2,ZBTB16,MYADM,SLC7A7,SPECC1L,CUX1,SMARCE1,WDR1	0	0	0.876772
ZBTB17	EEF2KMT,SNAPC2,ZNF687,TSEN34,RALY,ARF5,GCC1,SOX13,TESMIN,TP53BP1,NFIX,NR1D1,LRFN1,PARS2,ZBTB7B,PLEKHH3,ZNF706,GGT1,RAP1A,GUCD1,AMD1,SMPD2,MAD2L1BP,MCM3AP-AS1,ZNF865,NANOS3,C9orf16,CYP1B1,HAUS7,XPO6,TTC12,NACC2,ZNF160,NEK8,CUL9,RNF24,RFXANK,ARPC4,CROT,MEPCE,MLEC,PRPS1,WEE1,DCTPP1,GAS2L1,IPO11,KLC4	0	0	0.99773
ZBTB18	ZBTB18,TMCO3,TLE1,TVP23A,ARHGAP5,STEAP4,TNK2,ADGRB3,NUP210,RINT1,SLC12A6,MYO1C	0	0	0.999548
ZBTB3	RABGAP1L,PHLPP2,PKNOX1,PPP2R5E,KRAS	0	0	0.835644
ZBTB33	COX7B,PAN3,KIAA1191,LARP7,U2AF2,POLR2E,CEP55,TMEM127,HOXB7,FSTL3,CIAO1,HSPA8,PHF8,SHC1,PIK3R3,LINC01135	0	0	0.984129
ZBTB7A	BCOR,TBL1XR1,KTN1,ZBTB7A,FLI1,MYH11,SLC37A1,ARNTL,TCF7L2,PYGL,CDC42EP4,ACTG1,MNT,NEGR1,PTP4A2,ZBTB2,NFATC1,APOLD1,EPC2,PHF19,TAOK3,KANSL1L,ARMC8,FAM107B,PLXNC1,SQSTM1,DENND4B,SORT1,CEBPB,FOXO3,SAP30L,TCF7,VEZF1,MSL2,GIT1,BAZ1A,NRSN2-AS1,CLIP1,DGUOK-AS1,CLIP4,KLHDC3,PCGF5,VAV1,ADD3,HSPBP1,FSTL3,SLC12A5,ATF7IP,GPR108,PCF11,IQGAP1,NASP,GLCE,LBH,RPS19,SDE2,FOXP4,ADAMTS10,TMEM60,NFYC-AS1,NUCB1,SAP130,…	0	0	0.979809
ZBTB7B	FSTL3,FLNA,CATSPERG,FAM210B,DENND4C,BCL9L,ZNF784,ZBTB7B,CFD,ADCY2,RNF122,CDC42EP2,SMURF1,PELI3,PLEKHO2,FBXL12,DACT3,MARCKS,HIVEP3,EP300,NFIX,KIF21B,SF3B2,FIZ1,PTP4A2,LENG9,RFXANK,STARD8,KCNN1,BORCS8,PIGV,STRN3,DCAF6,GYG1,ADGRG1,SHOC2,FBXL14,FAM219A,SERPINI1,NIT1,NRL,PSMB3,FGR,CSNK1G1,CDK10,ATAT1,RXRA,GALK2,GDE1,SLA2,FHAD1,SNRPF,KLHL8	0	0	0.742632
ZC3H11A	PCM1,ZBTB18,ASH1L,ARMCX2,ANKH,HDAC9,PGM2L1,PER2,KLF7,HECTD4,DVL1,ADNP,SAP30L,DDHD1,ST7,CDC42BPA,GDI1,CMPK1,NR1D2,MELK,MYO1C,ZNF276,ZBTB44,PPP1R12C,HAGHL,CDC42EP1,TBC1D23,DERL2,NOL4L,FILIP1L,TBCC,RGS3,CSMD2,ZNF641,FKBP4,KIAA2026,LDLRAP1,PLOD1,PTPN2,SOCS5,SOCS7,TRPS1,HDLBP,LONRF3,TBL1XR1,RRAGD,RTN2,LRRC8D,LEMD2,ZMIZ2,KLF10,ANKRD40,SDC4,AKAP1,ZFYVE28,OTUD4,TRPM7,RNFT1,TMUB1,DDI2,NFATC3,ATP1B3,SLC40A…	0	0	0.280501
ZEB1	CACNA2D3,ZEB1,TCOF1,DHRS3,TRIB1,PXDC1,ARID5A	0	0	0.891358
ZFP1	ZFP1,JADE1,HMG20A,SGMS1-AS1,B3GNT7	0	0	0.998478
ZFX	L3MBTL3,ATP11B,SEZ6,RIMS2,TCF7L2,GAS1,C2CD2L,SLC12A2,CTNNB1,ZFX,UBE4B	0	0	0.957391
ZFY	NFIA,SLC4A2,INO80,NME2,SMG1,MSI2,LZTFL1,PPM1A,PHF13,PRPSAP1,NR1D2,MTAP,HRH2,NTMT1,ARHGAP12,STEAP3,NRP2,STX3,GCNT2,IPO7	0	0	0.752464
ZKSCAN8	PPP1R9A,GAS2L3,STK38L,ZSCAN5A,RPTOR	0	0	0.971437
ZMIZ1	FSTL3,FAM86B1,KLHL26,PIM1,STUB1,EFNA3,RHEB,TXN2,MYO1G,YTHDC1,LINC00886,CDKL3,ZMIZ1,LRTOMT,DNAJC27,NRSN2-AS1,POGZ,MAMLD1,QSER1,SLC6A8,FAM20B,DKC1,ACACA,PDCL,IDE,CDKN1C,FAS,COL9A2,PTPRE,PHLDA2,HNRNPC,SMTN,IRF4,TXNRD1,ZSWIM4,FLT1,TMEM8B,HOXA5,KATNBL1,MAML3,THOC7,ZFAND6,KLF10,CHST11,VCL,DLG5,PNP,SCAP,DAP,PDE2A,MAPRE1,EBAG9,C21orf91,PHC3,PFKP,SULF2,RPS29,TRAPPC6B,GPR162,RAB27A,FGFR1,NARF	0	0	0.999788
ZNF136	PPCDC,MRPL36,SYNC,PIP4K2B,ZNF264,CA5B,CYB561D2,ABCD1,MIR3142HG,VCPKMT,ADORA2B,DENND6A,LSM14B	0	0	0.988334
ZNF143	SOX6,MKKS,FNIP1,SMCR5,ARID5B,PPP3CA,ARFGEF1,RALGAPA1,ZNF143,ZBTB25,C5orf24,SUPT16H,THAP5,NOSIP,PSMG3,NIP7,MED6,BANF1,NEDD1,SMIM15,AHDC1,NDUFA13,DPP9,CDK7,ZNF598,ARPC4,C5orf34,ARID4A,PAFAH1B1,METTL3,TGS1,RIC8A,UBE2E1,FBXW9,IGBP1,CHUK,RARA,KCTD5,TSR1,RGS19,SLIRP,HYPK,ARPC2,TNFAIP8L2,CHD2,KLHL28,MCM7,ERCC6L2,METTL6,MRPS18A,TTC30B,PGM3,SOCS7,DIS3,SYAP1,ASCC2,PTAR1,LSM5,MRPL33,MPDU1,DCLRE1C,PGS1,HSPA8…	0	0	0.674194
ZNF146	TOX2,OCLN,TFEC	0	0	0.997976
ZNF16	PDIA6,CALR,MTPN,ASPM,CARHSP1,PSIP1,DLC1	0	0	0.988037
ZNF160	ZNF35,GRAMD1B,PPP1R14B,MICAL3,PLPP5,PXYLP1,CROT	0	0	0.955813
ZNF189	ERF,IGFBP5,MKLN1,SIAH1,HAND2-AS1,TNRC6B,ARHGAP6,DCUN1D3,JAM2,JADE1,NFYC,GTDC1,KLF7,KLHDC8B,PCBP2,CDK12,FKBP5,TGIF1,NRP1,DSE,PIAS3,F13A1,MOB1B,MLLT6,PUM2,COPS2,S1PR2,TBC1D4,EIF4G1,EBAG9,SBF2,PORCN,CCDC149,FAM120C,ANKIB1,TRIM66,MLXIP,GPATCH2L,SYP,NTMT1,MDK,HSP90AB1,FUS,PID1,SPEN,TMEM65,DEGS2,SAMD1,INO80	0	0	0.95414
ZNF195	MED26,KLC2,FNBP1L,CCAR2,SNX16,SLA2,PDE1B,EIF1B,ATP1B1,KIF26B,CD4,CLEC10A,BRMS1L,CCDC102A,EIF4G2,UBE2D3,MAST1,PIPOX,KIFC3,EPB41L3,FNBP1,AMOTL1,MINK1,MXD1,LYZ	0	0	0.478825
ZNF202	KDM3B,ANKHD1,IFIT1,MIS18A,SMAD1	0	0	0.809621
ZNF208	ORC4,P2RX7,ST20,STARD8,ALPK2,CCDC93,TESK1,STEAP4,INTS9,SLC16A1	0	0	0.874894
ZNF219	WNT2B,SKIL,VEZF1,PELO,MRPL23,CALR,AKAP13,TMEM256	0	0	0.999413
ZNF225	TMED1,SLMAP,ZNF623,WARS2,ATG14,ZNF225	0	0	0.951101
ZNF227	WNT5B,SARM1,PAIP1,RFT1,MTMR4,RUNX2,NFKB2,LINC01270	0	0	0.995561
ZNF274	VASH1,CSGALNACT1,USP53,IFNG,HUWE1,ZNF775,IFRD2,FKBP11,ARF6,LINC01588,LITAF,KCP,LDLRAD4,RRM2B,KATNAL1,NUTF2,PAFAH2,SMIM13,POLRMT,YWHAG,IST1,FAM210A,STAU1,SLC38A9,DNM1L,ZFYVE1,SLAMF8,GEMIN8,WDR59,GMPPA,METTL16,TRIP11,PNISR,BPTF,ZNF318,IFT80,CCDC25,PHF12,SETBP1,LRRFIP1,DAGLB,UQCC1,WDR43,SPSB1,PATZ1,ACTG1,RUNX1,GALNT2,ZFP91,INTS1,NMRK1,NKIRAS2,RNF217,TMEM117,ARL17B,CDK9,ST3GAL2,WDTC1,N4BP2L2,ZNF284,C…	0	0	0.988554
ZNF319	TRIM8,ETFBKMT,PLAU,TP53INP2,FDFT1,ZNF395,OAT,LRRN1,PPP1R9B,ATF3,ATP10A,ZNF319,ERBIN,PPP1R3E	0	0	0.999437
ZNF324	GNAS,BAG5,JADE2,MAMDC4,PGM1,FOXJ2	0	0	0.453355
ZNF33A	ABCC5,PSMD14,IL1RAP,NUMA1,GTF2I,CLUH,SRGAP1,AFF1,CBX1,CD44,BAZ2A,UQCC2,B3GNT2,PLS1,KDM2A,FBXO42,TNRC18,MICU2	0	0	0.990712
ZNF34	PTPRE,TCOF1,ETHE1,COBLL1	0	0	0.965622
ZNF358	KCTD21-AS1,PRPSAP1,USF2,PHF20,SOAT1,SH3KBP1,SPATS2,KMT2E,APPBP2,PIF1,RANGAP1,RAI1	0	0	0.90513
ZNF362	NEK8,ZNF362,C9orf64,STIM2	0	0	0.771712
ZNF385D	TP53INP2,CDK12,TIMM8A,PRELID3B,REST,BORCS6,ENTPD7,IRF2,NFE2L1,RBBP4,NRBF2,SMCHD1,STX16,KANSL3,NOL9,DDT,DDX17,ZBTB37,TM9SF1,CACUL1,ASXL1,FKBP7,PCF11,PPIL4,AHSA1,KDM5A,SPCS1,KIF22	0	0	0.963537
ZNF396	MAPK6,BTAF1,INO80D,CLDN7,NDC1,GNPNAT1	0	0	0.705885
ZNF41	UBQLN1,ABCF3,SLC1A3,CDCP1,SPATS2,ZNF609,ZNF518A,XAF1	0	0	0.864059
ZNF410	IKZF1,CCSER2,ZIK1	0	0	0.872666
ZNF429	RPL12,PSMD3,CEP85,CDYL,PSIP1,CSNK1D,TJAP1,GADD45B,BAZ2B,ALKBH5,PXN,ZNF799,PTAFR,USP9X,SATB1,SARNP,TMCC1,TBKBP1,ETF1,ATP2A2,NACC1,GKAP1,EVI5L,POM121,MKLN1,TNFRSF12A,RTN4,SS18,WBP2NL,MEPCE,BCAR3,PJA2,ALDH6A1,FAM189B,ATXN7L3,KRBA1,CD63,SYMPK,CALCRL,ACTN1,C9orf85,EMP1,MEST,PRKD2,NXT1,ARMCX3,EGR3,ANO6,AGTPBP1,TNFRSF18,FHL1	0	0	0.636265
ZNF441	DSTYK,ANG,CS	0	0	0.996989
ZNF444	NFIC,CAPRIN1,ABCG1,ZNF75D,CUL3,ARHGEF39,FAM53C,SMG1,RALGAPA1,IKZF1,PARD6B	0	0	0.854332
ZNF460	TRERF1,RREB1,MNT,RANGAP1,CCNT2,NKRF,ZNF644,ANKS1A,VAMP2,ZNF131,BCL7A,NHS	0	0	0.995191
ZNF467	SOX13,HMBOX1,UBA7,DLG5,PICALM,BEX4,ZNF804A,CRIM1,APOE,TBC1D8B,DPYSL2,PRKRA,JUNB,LIPE-AS1,CCDC71L,MICALL2,TCEA2,RTN4RL2,CEBPA,C1orf54,MED12L,PRR12,SIN3A,ZCCHC24,CHD6,RAP1A,NMNAT3,MEF2C,UGDH,ERO1B,LMO4,SLC4A7,TRPS1,ST6GALNAC4,ERBB3,NLK,ZFPM1,FOXJ2,MMACHC,DUSP14,L3MBTL1,KLF7,SNAPC2,CLIC4,ZNF784,ABR,MOB3A,FDX1,NBEAL1,LRP10,KLF16,DDAH2,NFYC-AS1,CXCR4,HMGN1,XRN2,COPS7A,ARHGAP24,DOCK6,RALGAPB,KIAA0895L,…	0	0	0.800883
ZNF471	INF2,FOXN3,POMC,NUAK2,ITGAV,DDI2,TBL1X,IRF2BPL,CCDC102A,ECSIT,EML3,TTC39C,PURA,NFX1,GATB	0	0	0.823217
ZNF513	UTP11,KDM1B,PI4KB,SLC38A10,GNAQ	0	0	0.967762
ZNF528	TNRC6B,SLX4IP,FAM107B,SPTBN1	0	0	0.964541
ZNF544	SEMA3C,GPNMB,CTLA4,ELF1,FAM110B,CLPX,ARL6IP5,PRMT6,FCRL3,IL1RAP,MEF2C,DTNA,SLC18A2,ZBTB40	0	0	0.786059
ZNF552	MANBA,ZDHHC14,HPS1,SNTB2,PCF11-AS1,NIT2,GOLGA8B,TAP2,SRRM2,SNX10,FOXN3,CYP2U1,AGO4,TNFAIP8,SLC37A2,TRAPPC10,SLC15A2,RPP14,PPP1R37,ICMT,FBXO8	0	0	0.997921
ZNF554	MICALL2,PDGFB,DUSP10,LAMB1,GRAMD1C,PPP2R3A,RPRD1B,FHAD1,CTDSP1,PEX5,TMTC2,AHCYL1,USF1	0	0	0.559005
ZNF561	AGPAT1,RABAC1,SEC23B,MAP3K1,CCDC174,LINC01252,TP53TG1	0	0	0.999998
ZNF569	BATF,TTC39A	0	0	0
ZNF583	ORC4,ARMCX3,KMT2A,SIRPA,TCEAL1,RIF1,MSI2,DGKZ,BLVRB,BSCL2,SMAP1,ROBO3,GMIP	0	0	0.715844
ZNF594	SMARCE1,MYNN,GPATCH8,GOLGA6L9,FTX,MGRN1,WDR89,SNRNP35	0	0	0.969531
ZNF597	TSC1,MGME1,CCDC142,CSNK1A1,ARNT,CUL4B,IFT80,ASF1A,MICALL1,C18orf25,METTL17	0	0	0.441707
ZNF600	PKIB,C1orf216,STARD5,ZNF317,NUBPL,USP34,AZI2,MRPS18A,ZNF821	0	0	0
ZNF613	NAB2,MKLN1,FCGR2B,RNF20,RHOU,ZNF710	0	0	0.905278
ZNF616	PIP4K2A,MEG8,NFATC3,SLC19A1,FXYD6	0	0	0
ZNF627	EOGT,TAPT1,FCER1A,DCAF16,C16orf70,VANGL1,KDM5A	0	0	0.898902
ZNF629	ZNF629,LIMS1,AP1B1	0	0	0.878863
ZNF654	RASA1,DYNC1I2,STKLD1,BASP1,ADIPOR2,TUBG2,ATAD2B,NFYC,ZBED4,MDFIC,ST3GAL1,SNF8,MCM6,INSIG2,AGFG1,PRKAB2,EVA1C	0	0	0.623156
ZNF66	MBTPS1,CDK5RAP2,ESRRA,APP,FLJ37453,WBP1L,ITGB2,UTP18,TRAPPC9,HDAC4,SAMD4A,RANGAP1,ELAVL1,YIF1A,AKT1,MEMO1,RASSF8,ZBTB39,ALKBH5,LPCAT3,POLR3D,TNRC18,SPAG16,SLC12A2,GNB1,NUP50,CLOCK,HCFC1,NCF4,EP400,LPAR1,CDKL5,CXorf38,PIP4K2B,COPG1,TK2,CCNL2,NFKB2,EFCAB14,PARPBP,ACAA2,IKZF5,SLC39A9,CARHSP1,SOS2,ZNF786,YLPM1	0	0	0.868967
ZNF665	ZNF217,ST6GAL1,CMTR2,RHOBTB2,USP13,DNMT3A,RHOC,SPATA24,DCAF15	0	0	0.857237
ZNF671	SHF,TPST2,AKNA,RAB11FIP4,VDR,TBC1D22A,TRPV2,IFT43,C1orf174	0	0	0.732243
ZNF691	CLEC16A,SPEG,ARID5A,CCNL2,STX4,VEGFA,PPP1R12B,PSTPIP2,NAA40	0	0	0.983868
ZNF736	TGFBR3,CNRIP1,RIN3,JAZF1-AS1,PKN2	0	0	0.920505
ZNF740	MBOAT7,SMIM20,ANKRD10,IRF2BPL,ALDOC,UBE3A
ZNF76	DCAF17,RANBP10,PPP1R13L,KHK,TCEANC2,KIF13B,KANSL1,RPP21,ZSCAN20,SAP130,CHCHD3,TOP3A,MYL6B,LIN37,ZNF570,ZNF449,CHEK2,NOP10,ATP6V1F,CWC22,UBE2D1,DDX47,TMEM41B,TMEM167A,GPATCH2L,USF1,NOSIP,NDUFS3,UBE2E1,MIATNB,ROMO1,C19orf25,UQCRH,PSMG3,FBXL18,PCED1A,HNRNPD,USP36,ERCC1,KIF9,ZNF547,SUPT3H,BMI1,CHMP1A,SPTLC2,C12orf66,SMCHD1,TTI1,SETD1B,PCYOX1,FAAP20,SLC29A3,TMEM161A,HEG1,SFMBT1,SSR4,LINC01550,LANCL3,X…
ZNF771	GABPB1,GABPB1-AS1,SLITRK4,TNS3,PLA2G4A,RAB3IL1,PRKAG2,KATNBL1,DNAJC13,CSK
ZNF81	PCNP,TMBIM1,DNAJB14
ZNF813	ECE1,ABO,MPDU1
ZNF821	ZNF821,IP6K2,GOLIM4,RTN4RL2
ZNF84	RPRD1B,TIPARP,SGK1,KIF21B,PDLIM7,PAICS,RHOBTB2,TCF4,PTK7,HBEGF
ZSCAN5A	TRAF3IP2,ZSCAN5A,FAM124B,HS2ST1,NREP
ZSCAN9	TMEM65,MYB,SUMF1
ZXDB	TET3,PLXNA1,KLF3,AMMECR1L,SLC9A8,TNS2,CDH13,MYO1G,ZXDB

## Sheet: Table S8
Table S8. Regulons and the corresponding attributes in renal macrophages in mouse.
TF	Target Genes
9130019O22Rik	Zdhhc1,Usp53,Frmd6,Pgm2l1,Smarcal1,Zfp260
Acaa1b	Slc25a3,Nr1h3,Med29,Nasp,Zc3h11a,Cbx4,Ipo11,Kctd6,Phf12,Trps1,Lhfpl4,Ndel1,Pank4,Tmpo,Zcchc9,Sp1,Stx17,Casp8ap2,Dad1,Cacna1a,Sgta,Hspd1,Fdxacb1,Traf3ip1
Ahctf1	Plod1,Ubtf,Pabpc4,Nmnat1,Tmem184b,Slc25a19,Ahctf1,Ablim1,Mpv17l,Slc23a2,Ndufs5,Mettl3
Ahr	Arpc5,Aff4,Gm6793,Naa35,Tsc1,Chd2,Zyx,Xbp1,Zfp512,Cpsf6,Nup35,Tbc1d14,Pinx1
Ahrr	Gzf1,Nup98,Rad23b,Atp6ap2,Pip5k1a,Sos1,Ttbk2,Pgrmc2,Sod3,Pqbp1
Ar	Nup93,Ccnj,Cdc42ep3,Khsrp,Ppp1cc,Stx17,Fam117a,Limk2,Zfp46,Arhgef2
Arid3a	Arid3a,Atad2b,Zfp606,Wdr12,Tmcc1,Frmd6
Arnt	Srsf6,Golga1,Porcn,Klf10,Ptgfrn,Tmub1,Slc39a8,Usp10,Ar,Papola,Hnrnph2,Ubr5,Tnks2,Ehmt2,Znhit3,Ip6k1,Zfp438,Ptp4a1,Hes1,Mast4,Map3k1,Prpf39,Mlh3,Cst7
Arntl	Dazap1,3830406C13Rik,Imp4,Ndufs4,Stx4a,Igf2r,Ccnd2,Naa40,Fam131a,Btbd9,Ift81,Ahcyl1,AA467197,Upf2,Ablim1,Hoxa7,2300009A05Rik,Gm3336,Camk1,Ddx19b,Pwwp2b,Nup98,Mttp,Zeb2,Tbcel,Atg10,Serf1
Atf1	Ppp2r2d,Bmp7,Mid1,Rap1a,Nckap5,Fzd1,Tmcc1,Rnf146,Tgfbi,Dnajc3,Atp6v0c,Tmub1,Agap3,Mthfr,Tmem198,Tal1,Fgd2,Zbtb37,Ift81,Cd5,Tom1,Pld3,Whrn,Ppp6r2,A430005L14Rik,Sv2c,Myo1b,Pdcd4,R3hdm2,Rrnad1,Zswim7,Spry1,Osbp,Sdr42e1,Abcf1,Dcun1d4,Safb2,Sgpl1,Rabgap1l,Stmn1,Zbed3,1110020A21Rik,Tacc2,Rcsd1,Kcnip3
Atf2	Wars,Ube2h,Nr1h3,Atg7,Xpnpep3,Dok2,Zfp800,Ppa2,Lars2,Bet1,Rnf149,Il10ra,Mettl14,Atf2,Raver1,Traf4,Btf3l4,Ezh1,Atg4a,Hspa5,Pla2g6,Scyl2,Bicd1,Ehf,Plp1,Ccdc141,Emilin1,Zfp362,Metap1d,Hmga1,Htra1,Adam23,Slc25a37,Loxl3,Ebf1,Nemf,Gtpbp10,Gm5113,Lsm2,Aig1,Fbxo42,E2f8,Vamp7,3830406C13Rik,Prrc2c,Gm7694,Cd226,Atl2,Hpcal1,Odf2l,Nolc1,Fhl2,Clip1,Mecp2,Gas2
Atf3	Dusp1,Gla,Nr4a2,Dok2,Btg2,Jun,Filip1l,Gtf3c1,Gem,Flt1,Mxd1,Ints7,Ubqln1,Taf4b,Rnf166,Ctu2,Pmvk,Spred2,Thoc1,Ppp1r15a,Aptx,Tmem147,Ccl4,Fam50a,Ric8b,Trib1,Klf9,Ing3,Atf3,Leng8,Gpcpd1,Ltn1,Ppp2r2d,Btg1,Fam174a,Pinx1,Stard3nl,Ndufb6,Cd2ap,Slc25a37,Egr2,Insig1,Wls,Klf6,Mapre2,Rap1b,Hnrnpa3,Ssr4,Zfand5,Txnl1,Pdzd8,Ccnl1,Rnasek,Tpd52l2,Clk4,Magoh,Hnrnpa2b1,Srebf2,Fam117a,Dnaja2,Zyx,Zcchc17,Tmem165,Lbh,…
Atf4	Ube2h,BC048403,Hnrnph2,Creb5,Nr4a2,Ap2b1,Pmvk,Klhl12,Tmem147,Slc25a36,AI597479,Ccl4,Clasp2,Trp53inp2,Cdc5l,Fkbpl,Ccdc124,Golph3,Magi1,Thada,Psmb2,Stx4a,Ubn2,Ssr4,Tmem183a,Rapgef2,Btg1,Tbx6,Azin1,Fbxo8,Egr1,Mapk1ip1,Olfm1,Ier2,Runx1,Mapre2,Gm6793,Prkar1a,Cltb,A130010J15Rik,Ywhah,Hspd1,Arhgap30,Rsl24d1,Gzmb,Ube2a,Pcgf2,Morf4l2,Mfn2,Cs,Ddit3,Il6,Tagln2,1110032A03Rik,Npat,Plekha1,Mrpl47,Pcna,Tom1,Tmx…
Atf5	Glyr1,Amdhd2,Arhgap12,Ptprs,Pmvk,Mef2d,Ndel1,Cdk2ap2,Fbxo34,Gtf2f1,Hivep1,Nsun4,Tubb2b,Ckb,Rasgrp4,Zswim7,Arl5b
Atf6	Rmnd1,Rpusd4,Cfl2,Satb1,Lin52,Armcx2,Snw1,P4ha1,Arf6,Scyl2,Srek1,Grb2,Serpinf1,Ankrd50,Tarsl2,Itga8,Traf7,P4ha2,Rbm43,Adnp,Ap2b1,Arl4d,Hlf,Gem,Slc35f5,Eif5,Fam76b,Btbd9,Yy1,Rce1,Gas2,Per3,Slc12a6,Appbp2,1700025G04Rik,Sdf2,Ube2n,Ywhah,Arhgef5,Rnasek,Azin1,Rrnad1
Atf6b	Gigyf2,Snx2,Wdr62,Phf20l1,Sgk1,Chpf,Wbp2,Nars2,Scamp3,Serp1,Slc16a13,Mapk8,Mia3,Ceacam1,Crb3,Max,Sec11c,Zfpl1,Pias4,Naa50,Hnrnpa1,Rexo2,Pafah1b3,Map4k1,Sec61b,Hsp90b1,Plod3,Hsf2,Atf6b,Klf10,Bckdha,Plekhg2,Imp4,Ufm1,Rara,Ndel1,Cct8,Hsf4,Aldh3b1,Zfp36l2,Anp32b,Eif4ebp1,Znhit1,Pole3,Gse1,Cd44,Tfg,Pgam1,Ahnak,Klf3,Cnot2,Plscr1,Rraga,Crls1,Ilf3,Rbm15b,Cdk4,Rnf44,Snrpa,Golga1,Klhl12,Arcn1,Dhx40,Ppib,Ca…
Atf7	Lmtk2,Ssr4,Fbxw9,Dus4l,Ttc1,Ccdc61,Banp,Ccdc63,Haao,Cnot8,Mrps5,Spsb1,Phactr1,Tmem198,Sbsn,Nsun4,Vegfa,Csnk1g2,Hlf,Impdh2,Nemf,Pmvk,Ing3,Sdha,Tubb2a,Zfp516,Prkar1a,Il12rb1,Zc3h10,Mef2d,Arfip2,Adamts6,Cant1,Ccdc86,Tpst1,Myo6,Ubr4,Hpcal1,Acox3,Jmy,Ggt1,Tbcc,Irf4,R3hcc1,Daam1,Crbn,Zfp511,Zfp407,Crkl,Zfp956,Tctn3,Kif1a,Shf,Rftn2,Ctdp1,Emp1,Rab21,Naa40,Ube2z,Map3k12,Mfsd1,Serf2,Pik3r4,Mark3,Pld1,Ext1,…
Bach1	Arhgef10l,Agpat4,Uba1,Nfkb2,Sgms1,Dmpk,Herpud2,Mxd1,Ifi203,Dclre1c,Zyx,Map3k8,Trim16,1810013L24Rik,Osbpl8,Vac14,Faf1,Trip6,Elmo2,Mcm7,Tceal1,Slc25a13,Gna13,Bhlhe40,Usp32,Lonp2,Maff,Mcf2l,Rdh5,Zbtb8a,Hnrnph2,Rbbp6,Aldh3b1,Hnrnpd,Rnf115,U2af2,Ccdc88c,Trappc2l,Abhd11,Stxbp1,Elf4,Fgd4,Arhgap23,Rara,Pbxip1,S100a10,Galns,Btf3,Rbms1,Lmo4,Zc3h4,Ptgs2,Rps28,Ahnak,Lgals3,Eif3f,Vim,Osm,Adam17,Ywhaz,Tnfrsf1a…
Banp	Fbxw8,Fhad1,Lpin2,Gmeb1,Msl1,Zbtb48
Batf	Stk40,Ncoa1,Fam49a,Lgals3,Nr1h3,Ptafr,Plk3,Trib1,Tagln2,Hace1,Mnt,Acvrl1,Sqstm1,Ccr7,Adipor1,Wdr1,Plxnd1,Dok2,Atf4,Slc25a19,Lmo4,Kctd18,Tuba4a,Ppp2r5a,Zc3h15,Gas2l1,Id2,Net1,Rala,Nr1h4,Bin3,Txnrd1,Tank,Gfm2,Dgkh,Mrps18a,Sars,Myo5b
Bcl11a	Rtp4,Isg15,Dnpep,Med24,Uba7,Nod1,Bcl11a,Apobr,Tnks,Dpp8,Card11,Clec10a,Ercc4,Ddr1,Lin54,Ywhaz,Max,Set,Rnf144b,Mga,Lbh,Pipox,Nampt,Cep68,Tor1aip1,Cenpj,Itpr1,Cyfip2,Cndp2
Bcl3	Nfkbia,Cxcl10,Icam1,Cd69,Rel,Tank,Rilpl2,Mark2,Irf1,Neat1,Fas,Hltf,Plec,Tnfaip2,Fndc3b,Dram1,Cxcl9,Zfp36l2,Cd40,Pxk,Sav1,Bcl3,Lzts2,Fbxo44,Tnip3,Rap2c,Tsc22d1,Tnfaip8l1,Tnpo2,Gbp5,Eif2s3x,Nfat5,Il2rg,Gem,Camkk2,Rcor3,Slc25a37,Eif4g3,Runx1,Flt1,Arf6,Csrp2,Chmp2a,Ptgfrn,Clec5a,Ccl22,Gpr84,Batf2,Cnn3,Tpm3,Ctcf,Nmd3,Rrad,Zc3h18,Irak3,Rbbp8,Lrrc49,Ctnnbip1,Smarcad1,Sh3bp2,Cdk16,Rbms3,S100a1,Abi2,Qrich…
Bclaf1	Nup50,Rab11a,Pafah1b1,Crk,Ing1,Kdm5c,Gpatch8,Taf12,Ppig,Mrpl10,Nudt22,Dnajc2,Mark2,Atp5l,Vac14,Dcun1d3,Cdca5,Lrrc1,Plod3,Eif3e,Zmat3,Atxn2,Cog3,Zfp407,Extl3,Ggnbp2,Wdr3,Ddx21,Acvr1,Myo1c,Dctn3,Hnrnpf,Aatf,Ttc1,Clasrp,Nfat5,Faf2,Snrpd2,Klhl15,Trappc8,Nrg2,Sec24c,Rala,Gm527,Fermt2,Mrpl51,Tmem208,Anapc11,Mgat1,Orc4,Scaf1,Cpsf7,Zfp287,Sppl3,Bclaf1,N4bp2
Bhlhe40	Bhlhe40,Elmo2,Add3,Nupr1,Nfkbia,Plek,Polr1d,Ceacam1,Msn,Diablo,Sgms1,Met,Klf10,Sephs2,Gm5148,Bahd1,Myo1g,Bcl2a1d,Susd3,Srp54c,Tcf7l2,Laptm4a,Sh3rf1
Bhlhe41	Slc35a5,Bhlhe41,Ifrd1,Fbxo10,Aurka,Gcat,Hgd,Nsd1,Rreb1,Zfp512,Tlr4,Slc5a8,Mafb,Foxred1,Meis1,Dnajb12,Etv5,Phtf1,Slc25a43,Atp1b4,Gsk3b,Arhgef2,Stbd1,Hs3st1,Luc7l2,Kcnk5,Zfhx3,Thra,Nsmce4a,Pdia5,Patz1,Kcnj9,Sorl1,Fhit,Limk2,Abca1,Crtc1,Tha1,2610528J11Rik,Stard10,Cic,Fam129a,Speg,Sirt4,Maff,Itgb5,Pdp1,Srgap3,Zmym5,Msh2,Cwc25
Bmyc	Pip5k1a,Npm1,Sepsecs,Ralbp1,Ints3,Uba52,Skap2,Yif1a,Pdrg1,Eid2,Rps5,Rps12,Arrb2,Snrpb2,Rpl14,Slc30a5,Rab14,Vars2,Wrn,Wnk1,Jag1,Agfg2,Rplp1,Tdp2,Map4k3,Thop1,4930503L19Rik,Sdf4,Eef1a1,Rpl22,Nol7,Rps23,Map2k6,Rpl23,Rpl32,Ppp1cc,Rplp2,Mettl9,Nmt1,Ptprs,Vgll4,Uqcrh,Pick1,Gm10638,Hps5,Mrpl52,Foxm1,Nars,Rps14,Tnpo2,Mcmbp,Yars,Pls3,Rps29,Rab40c,Wasf2,Snx5,Rpl13a,Hmgb1,Ccm2,Tacc1,0610039K10Rik,Malat1,Let…
Brf1	Abcd1,Psmc6,Nmnat3,Kdelr2,Brf1,Btbd11,AI837181,Aldh16a1,Sar1a,Pcf11,Lmf1,Myh10,Mrps7,Zfr2,Wnk4,Fam76a,AW549877,Rab34,Lmbrd2,Mthfd1,Krtcap3,Bcdin3d,Gyg,Fam49b,Rab13,Dnase1l3,Cacna1a,1110059E24Rik,Ak4,Ext1,Mc1r,Zcchc14,Trim3,Tor2a,Tbc1d1,Akap9,Arrdc3,Ppp2cb,Cdk8,Mon1a,Ccdc106,Rasip1,Lefty1,Rnd3,Slc30a9,St3gal4,Lsm4,Ncf1,Abcd3,Efhd2,Vps13d
Brf2	Tpm3,Ercc1,Id3,Agbl3,Dbt,Eif5a,Socs7,Rbm15b,Sox12,Epas1,Dbndd2,Limd2,Nek7,Scamp1,Inppl1,Slc30a4,Gmeb2,Abi2,Sec24d,Ywhag,Pura,Srm,Rasgrf2,Cd24a,Dst,Rasa1,4930515G01Rik,Ankrd46,Dusp10,Zcchc24,Klhl21,Plekho1,Pogz,Actn1,Ndufv2,Plekhg1,Mllt1,Ttbk2,Pold1,Gcnt1,Tbc1d4,Dlc1,Stard6,Nudcd1,2610507B11Rik,Fbf1,Bend6,Hnrnpul1,Appl2,Brf2,Bag2,Irf7,Crim1,Casd1,Cdc123,Trim41,Uba5,Rab35,Ppp2r5d,Nxt2,Dync2h1,Dnajc…
Carf	Carf,Nfkbid,Ankrd17,Tmem115
Cbfb	Stk38,Dnmt3a,Itgb6,Cpne2,Npm1,Dnajc3
Cd59a	Napsa,Qsox2,Lrrfip2,Sys1,Phactr3
Cebpa	Tpd52l2,Rheb,Hnrnph3,Ctbp2,Tmem147,Auts2,Hp,Magohb,Acvr1,Mkks,Zfp518a,Nrxn2,Pds5b,1110051M20Rik,Lix1l,Nr6a1
Cebpb	Tnpo3,Ppp4c,Mettl6,Tsg101,Rab11a,Rps6,Psmb7,Ino80b,Lsm1,Bin3,Gabarapl2,Riok3,Ap1m1,Eif3i,Eif2b2,Tbrg4,Xrn2,Ap1s2,Psmd6,Atp6v1e1,Nr1h2,Polr2a,Serp1,Eif3g,Srsf5,Eif3l,Cap1,Ube2n,Edem3,Wdr26,Mastl,Arpc3,Cln3,Arpc2,Bola2,Ndufb5,Aurkaip1,Pomp,Daxx,Mta2,Hspbp1,1810058I24Rik,Magoh,Rps19,Snf8,Prkag1,Crk,Mark3,Mrpl43,Rac1,Exosc3,Btf3,Myo1c,Snrpb,Fbxo28,Yipf4,Polr2j,Cacybp,Rpl10,Etf1,Tm9sf3,Dazap2,Sec13,Dd…
Cebpg	Bcl11a,Zbtb7a,Bhlhe40,Cebpg,Foxp1,Camk1,Acin1,Rnf13,Actr3,Lima1,Wasf2,Rpl3,Rps23
Cers5	Ehf,Myo1d,Dennd4a,Hhex,Med24,9330020H09Rik
Chd2	Zzz3,Tubgcp5,Matr3,Nol9,Gga3,Rbpj,Fubp1,Wdr44,Lrsam1,Ssbp1,Man1a2,Hsph1,Tlk1,Gmppa,Ptprs,Cnpy2,Phf8,Grk4,Peli1,Slc29a1,Nr2f2,Bcl2l11,Malat1,Trim39,Pcbp3,Ddx6,Usp14,Katnb1,Cic,Acvr2a
Cnot3	Nemf,Foxp1,Lrrc51,Dhcr24,Dffb,Plekha1,Wdr1,Lrrc1,Nipbl,Fam72a,Ppil4,Klhl25,Snrnp70,Calu,Enpp1,Pola1,Trps1,Ube2c,Gan,Fam89b,Fnip2,Kcna3,Ccdc12,Gm10638,Mmp25,Nfe2l2,Hivep2,Socs3,Mospd1,Pan3,Phf21a,Wnk1,Hoxa10,Tmem229b,Nav2,Nrxn2,Socs5,Arhgef5,Ust,Tox4,Ift140,Zfp821,Dync1li1,Impad1,Ak4,Cd24a,Lrig3,Eif5,Phka1,Nek7,Cggbp1,Rock1,Sgk3,Glul,Dapk1,Cdk17,Reps2,Ptch1,Zscan20,Stk11,Slc25a29
Creb1	Tbc1d22a,Ap1m1,Serp1,Tsg101,Bin3,Asb3,Rab24,Herc4,Srbd1,Uba5,Ppp2r5a,Snrpe,Edc4,Isy1,Mtx3,2700062C07Rik,Pja2,Actr6,Suds3,Tm9sf3,Fastkd5,Creb1,Ddit3,Sec24c,Plekho2,Sdf2,Nfe2l1,Gorab,Crlf3,Frs2,Satb1,Ndufs3,Arhgap26,Copb2,Aplp2,Bad,Nt5c,Rad18,Ahnak,Atp2c1,Rps18,Usf1,Cdk13,Mtmr9,Foxred1,Srpr,Dcun1d3,Hat1,Nckap5l,Mrps18a,Ddx19b,Cdc123,Fancm,Ppil3,Ccdc137,Sh3bp5l,Ppp1r10,Txnl4b,Lsg1,Rpa2,Golga3,Akirin…
Creb3	Vps37b,Tpm4,Gla,Nrbf2,Akirin1,Dhx36,Tmem86a,Ppm1a,Cdc42se1,Ccdc124,Tra2b,3830406C13Rik,Nars2,Il21r,Magoh,Zyx,Aff4,Pdha1,Pkig,Pitpna,Ccdc85b,Il1rn,Rnf141,Mecr,U2af1,Sidt1,9530077C05Rik,Cisd2,Tnks2,Zbtb42,Ppp1r2,Hnrnpf,Nedd8,Gmpr2,Slc6a12,Baz2a,Cycs,Nfkbib,4930550C14Rik,Pip5k1a,Ndel1,Fbxo10,Myd88,Fli1,Plau,Psmc6,Arrb2,Ppp2r5a,Cotl1,Mrpl39,Vapb,Plod3,Commd4,Ptpro,Gpx4,Eif4a3,Cand1,Slc16a1,Dnajc3,Bat…
Creb3l1	Becn1,Ctcf,Sec24c,Gapdh,Socs4,Alg14,Tmem167b,Creb3l1,Gclc,Acot11,Pef1,Ppp6r1,Pitpnc1,Traf3
Creb3l2	Ssr4,Tmem165,Snrpa,Gla,Zfp335,Zfand5,Ubn1,Hexim1,Sumf1,Tra2b,Bnip3l,Creb3l2,Gfpt1,Synrg,Uqcrfs1,Cdadc1,Adam10,G6pc3,Ints6,Cog3,Calr,Smad7,Slc20a1,Ceacam1,Atp5g1,Ppp2r5a,Dnajb9,Ppfia4,Tgds,Usp3,Acly,Gcnt2,Als2,Appbp2,Sec23b,Lmo4,Smarcad1,Phf8,Top2b,Pitpnc1,Hspa5,Crem,Bet1,Zfp830,Actr1b,Dolpp1,G6pc,Midn,Zhx3,Ppp2cb,Acrbp,Psmb6,Kcnab2,Klhl28,Cask,Cdca8,Ttc30b,Akt2,S100g,Myo1e,Cpeb3,Rad50,Slc25a39,Ga…
Creb5	Tubb2b,Creb5,Cadm1,Ccnd2,Ccl4,Gan,Hoxa10,Adnp,Cenpe,Letm2,Cds1,Prkcb,G3bp2,Car12,Dtl,Cxcl16,Ccl12,Ch25h,H2-Aa,Triap1,Rapgef5,Mmp12,Ehd3,Slamf9,Asb2,Cd276,Zfhx2,H2-Ab1,Prss36,Arrb2,Irf8,Herpud2,Clcn6,Itfg2,Itga6,Zdhhc8,Zranb1,Jund,Ckb,Timp2,Hivep2,Stard13,Csk,Lrrc42,Zbtb4,Zfhx3,Mef2c,Pea15a,Cd74,Pdlim7,Chdh,Nacc2,Mt1,Wee1,Malat1,Vgll4,Itm2b,Ccnd1,Ier5,Gapvd1,Basp1,Tnfsf13b,Mast2,Kcna3,Bcl2l1,Fth1,…
Crem	Rfx1,Tpm4,Bnip3l,Ell2,Zfp335,Dtl,Crem,Ubn1,Creb3l2,Xrn2,Ccl12,Klf9,Car12,Snx16,Itk,Gsg1,Sf3b4,Emd,Armcx6,Insig1,Slc35b1,Dnajb11,Gabarap,Nfkbiz,Spry1,Lmo4,Nostrin,Ehbp1,Isg20,Cycs,Midn,Myd88,Il1rn,Nsmce2,Hspbap1,Tnpo2,Clcn7,Akap12,Rpusd4,Atp6v1a,Adar,Abcb6,Sgk1,Akt2,Scaf1,Dync2li1,Tbc1d7,Ppp1r12a,Slc22a17,Chmp4b,Pacsin2,Amigo1,Xpr1,Alkbh5,Fam160a2,Bambi,Pno1,Kcnj16,Ifit3,Adnp2,Zfp523,Fosb,Zfp292,T…
Ctcf	Rbms3,Tgif1,Sh3glb1,Pigo,Pcsk7,Gnas,Ube2cbp,Pcbp2,Bcl2l1,Acot11,Nlrx1,Slc35b2,Rpl29,Nipal3,Rac1,Mtx3,Acbd5,Snrpb,Alkbh3,Bcap31,Tiprl,Mrpl16,Trappc4,Rpl28,Bcl10,Rpl37,C87436,Nkapl,Plod3,Ahsa1,Uqcrq,Adcy7,Clta,Stk19,Osm,Cd160,Mmp8,Tslp,Vamp8,Fsd2,Doc2g,Grb2,Mxd3,Ccnj,Dst,Mrpl52,Vangl2,Bcl3,Pkp3,Pmaip1,Prpf40a,Thoc7,Rasa3,Fam49b,Tdrd3,Ctcf,Nfatc2,Trip10,Mrps36,Tmem189,Gapdh,Sdc1,Wsb2,Eif4h,Srcin1,Se…
Cux1	Fam13a,Trip12,Ep300,Hist1h2an,Ptpn6,Ctdsp2,Ngdn,Zc3h15,Glg1,Cdk2ap2,Creld2,Grpel1
Ddit3	Rcc2,Fyn,Hspa5,Ddit3,Bbip1,Ezh1,Creb5,2210016F16Rik,Ass1,Fth1,Plagl2,Spata2,Akr1e1,Isg20,Psmd14,Glipr2,Ccdc9,Dgka,Grb2,Prpf40b,Mapk9,Map3k15,Fam49a,Creb1,2810006K23Rik,Faf1,Synj2,Ezh2,Wee1,Sar1a,Snx12,Ruvbl2,Pcgf5,Ccl5,Dnase1l3,Lcn2,Abcd3,Mllt3,Pacsin2,Grpel2,Ubap1,Pogk,Mpp5,Hmbs
E2f1	E2f1,Trmt2a,E2f8,Rbbp4,Cep57,Hmgn2,Tubg1,Sv2c,Commd3,Ndufa9,Dnajc3,Lrp12,Sh3bgrl,Smad7,Pskh1,Cep57l1,Aldh1a2,Shf,Zfp821,Rab18,Polg2,Kifc1,Pcbp2,Mpzl3,Atp6v1e1,Ercc6,Ccnl1,Zc3h8,Herpud2,Bmp7,Rfwd3,Scai,Eif3l,Rap1gap,2310068J16Rik,Apc,Dyrk1b,Lsr,Pank3,Slc27a3,Aldh3b1,Lrrc56,Il11ra1,Nxt1,Snx33,Srd5a1,Slc22a4,Irf2bp1,Enox2,Rac1,Mphosph8,Ptprd,Derl3,Hap1,Slamf9,Tceanc,Sbf1,Tmem198,Dusp8,Cdkn2aip,Slc30…
E2f2	E2f2,Gars,Vim,Mrpl24,BC052040,Mki67,Rassf1,Edem1,Rell1,Zbtb8os,Fzr1,Dtl,Bri3bp,Setbp1,Bad,Cdk2ap2,Mcf2l,Zmiz1,Sh3bp1,Nme2,Fbl,Fbxo28,Ms4a4c
E2f3	Stat3,Pcbp1,Pdha1,E2f3,Csnk1a1,Srp9,Rasip1
E2f4	Add3,Lgals1,Pfn1,Snx8,Sdhb,Ypel5,Ficd,Rell2,Cox7a2l,Commd6,Tnks1bp1,Rnf126,Acer2,Fam89b,Fgfr1op,Setd3,Mrpl33,Traip,Cox6b1,Gpr137,Map2k1,Ccdc141,Nhp2,Hnrnpa1,Zscan20,Mtch2,Ptbp1,Pabpc1,Grb2,Lrp10,Tbl2,Erh,Ppil2,Bola2,0610010K14Rik,Ccz1,Rps27l,Snrpb,Lamtor3,Cope,Ywhab,Atp5h,Zfp110,Gmpr2,Hnrnpc,Ube2m,E2f4,Rab5c,Tmed10,Ybx1,Rsl24d1,Arfgef1,Krtcap2,Ndufb7,Uqcr11,Kbtbd8,Nkiras2,Gpr65,Mcm3ap,Zbtb33,Cyth…
E2f6	Srsf2,Nes,Wee1,Cd3eap,Cenpm,Rnf5,Slbp,Galnt14,Marcks,Tatdn3,Slc37a1,Met,Wipf1,Psip1,Tab2,Rrm2,Plk1,Fbln5,Zfhx3,Top2a,Nav2,Mcts1,Crocc,Plag1,Rpl23a,Slc1a1,Hnrnpk,Eif4e3,Mdp1,Pold1,Fam3c,Cdc25a,Efemp2,Rprd1b,Trmt2a,Mcm4,Lig1,Abi2,Fhod1,Tcf19,Pacs1,Patz1,Rad51ap1,Cstf3,Tjap1,Cdk1,Zranb3,Ubac1,Ppp1r16a,Nek9,Hdac6,Nap1l1,Prkd2,Zfp691,Gtf2a1,Mef2c,Ascc1,Clcf1,Mtf1,Rtn4,Ccne2,Pkn2,Cask,Cnot2,Aldh3a2,Num…
E2f8	E2f8,Cdc6,Ing4,Fhod1,Hmgb2,Cks1b,Fbxo5,Erp29,Tex264,Phtf1,Hdac6,Msra,Cdkn1a,Tshz1,Vldlr,Rasa3,Ankrd10,Maoa,Bicd1,Asb7,Clk3,Papolg,Fbxl4,Adam9,Pcna,Pkmyt1,Tcf20,Lmnb1,Hexb,Mgat4b,Etv5,Mrpl37,Tmem109,Stmn1,Fam3c,Slc35a1,Atl2,Cenpp,Trim59,Hk1,Bms1,Abca1,Zfp518a
Egr1	Gga1,Cd2bp2,Egr1,Mtmr4,Daxx,Srsf5,Pomp,Polr2j,Gabpa,Ipo7,Anapc4,Ncstn,Polr3d,Aptx,2410004B18Rik,Tfg,Mrpl53,Junb,Ltv1,Snrnp27,Actr3,Btbd1,Eif5a2,Ankhd1,Phospho2,B3gat3,Tiparp,Fuz,Zc3h10,Adam28,Brd9,Elk4,Ino80,Mrpl33,Clasp1,Spred2,Arf4,G3bp2,Zkscan1,Plod3,Sh3bgrl,Dnajc25,Cyfip2,Edem1,Klf9,Setd5,Dazap2,Gins3,Haus6,Snx3,Asap1,Psmd12,Manf,Ufc1,Atp6v0a2,Cxxc1,Nup93,Odf2,Sh3kbp1,Dcaf10,Tnrc6b,Mcm3,Nfkbi…
Egr2	Ap2a1,Cirbp,Rab3a,Apeh,Msh5,Tmem143,Rras,Rell1,Tsen34,Fkbp7,Ak2,Kremen1,Fdft1,Pa2g4,Strn3,Nxf1,Bag4,Tcp1,Eif4b,AI837181,Polr3h,Atp6v1a,Gmppa,Gdf15,Atf3,Klf10,Gpbp1l1,2700097O09Rik,Zcchc10,Paf1,Cdk5,Arhgap18,Ghitm,Mvd,Coro1b,Nck1,Ifrd1,Mrpl51,Gpr137,Bmf,Pdcl3,Hnrnpu,Mypop,Pja1,Hrh1,Ubl3,Atp6v0a1,Utp18,Marcksl1,2300009A05Rik,Etv3,Samd4b,Frat2,9930021J03Rik,Hmgn2,Gng12,Ptp4a1,Erlin1,Sin3b,Nampt,Slc2…
Ehf	Klhl20,Tab3,Rabgap1,Lsg1,Serpine1,Nicn1,Ubr5,Ehmt2,Fcgr4,4732471J01Rik,Morc2a,Ehf,Gnaq,Spns3,BC003965,S100a16,Klhl28,Prss30,Ikbkg,Kif20b,Yipf4,Ms4a7,Wwox,Ipo8,Dhx37,Glrx2,Tgds,Arhgef7,Mettl6,Timm8a1,Pcnp,Sh2b1,Usp8,Scrn3,Fuz,Abhd14b,Fdxr,Cbfa2t2,Hat1,Sirt4,Dgkz
Elf1	Fibp,Hspa4,Lcp2,Pigt,Xrn2,Nfkb2,Egr1,Tjp2,Tmem161b,Fbxo33,Slc39a8,Ppil2,Foxred1,Eif2s1,Mef2a,Ift20,Lims1,Tfg,Cox6a1,Gdf15,Ccr2,Ppp1cc,Psmc5,Rps5,Snf8,Rps25,Hoxa10,Riok3,Pak1ip1,Mbtps2,Kbtbd8,Lysmd1,Arf4,Secisbp2,Spata5,Shq1,Ado,Myl12b,Il7r,Odf2,Cdc42bpa,Cldn12,Klf9,Exoc8,Rab18,Nob1,Map2k7,Snw1,Chchd4,Ylpm1,Scaf11,Itgb1bp1,Psenen,Sbds,Eapp,Ncoa2,Fundc1,Mepce,Bad,Dnajc3,Mrpl12,Pde4dip,Ccnyl1,Pabpc1…
Elf2	Ippk,Morn1,Vps25,Lcp2,Txnl4b,Strn,Rasip1,Dctn3,Kifc1,Syf2,Ppm1a,Zkscan5,Nup155,Bub3,Sgk1,Dph2,Egfl7,Cd247,Nars,Mcts2,Vps53,Mapk11,Smarca2,Zap70,Mrps18c,Slc9a9,Cc2d1a,Ufm1,Slc12a4,Gpr65,Hexim1,Rab3gap2,Etv3,Inpp5b,Rbm4,Ptprj,Atp5c1,Ms4a8a,Wnt6,Asxl2,Plek,Dcbld2,Relb,Rad9b,Anp32b,Fermt1,Commd10,Necap2,Atpif1,Wdtc1,Icmt,Mgp,Nrp1,Kif5b,Zfp715,Itsn2,Abcg1,Ifngr2,Sfxn5,Tdp1,Gnl3l,Grap,Zfyve26,Gmcl1,Epn…
Elf4	Ippk,Lypla2,Morn1,Edem3,Eif3l,Zfp384,Arpc2,Pomp,Lyrm7,Magoh,Romo1,2410004B18Rik,Lrrc41,Naa35,Usp3,Impact,Sec61a1,Clint1,Dnttip1,Exosc3,Bcl10,Bag6,Ptges3,Hnrnpa2b1,Ddx6,Acaa1a,Chmp2a,Rbms1,Med8,Gnb2,Axin1,Pag1,Prdm4,Shkbp1,Bmpr1a,Ggps1,Arap1,Elf4,Notch4,Gkap1,Wdr81,Hyou1,Ccdc115,Atf3,Nfkbiz,Prkd3,Nav1,Mtrf1l,Wnt6,Tmem184b,Timm23,Slc38a10,Asb1,Fam192a,Sec24c,Slc38a1,Idh3b,Ercc6,Fermt3,Rabgef1,Nckap…
Elk1	Rara,Ap1s2,Arhgap30,Cox6a1,Krtcap2,Rala,Ywhab,Adam28,2310022A10Rik,Tada3,Gcnt2,Rmnd1,Rnf145,1810013L24Rik,Akap11,Fubp3,Dyrk1b,Anln,Dbp,Pank1,Tada1,Ccdc126,Sumo3,Aldh18a1,Slc16a13,Max,Fads1,Ap4m1,Ptdss1,Casp2,Orc5,Mtif2,Fbxl17,G6pdx,Rgl2,Nucb1,Osbpl11,Naa30,Usp54,Rrm1,Pigl,Otud4,Dpy19l1,Zfp617,Rhof,Cbfa2t2,Ltv1,Slc4a4,Bcl7a,Mdc1,Lpcat1,Tnfrsf18,Pura,Etfa,Inf2,Ctsa,Camk2d,Clcf1,Ankrd10,Rnase4,Trim8…
Elk3	Elk3,Gnai2,Acsl5,Klhl2,Ost4,Cdc42ep3,Uggt1,Hmg20a,Rars,Asb1,Trmt6,Map3k7,Zbtb6,Polr2h,Rpl35,Arpc5l,Ciao1,Gpatch2,Scnm1,Dda1,Actr2,Psen1,Nr1h3,Fam120b,Tcf7,Sbno2,Zkscan3,Rpl31,Cyb5d2,Trmt12,Arid2,Il1f9,E2f8,Plag1,Hoxa7,Farsa,Rpl3,Mrps5,Cul3,Mcm8,Smg7,Tmem30a,Rpsa,H3f3a,Slc7a1,Tmtc2,Cnst,Rnf25,Tcof1,Vegfa,Slc37a4,Pogz,Smcr8,Sdr42e1,Zdhhc21,Csnk1a1,Lad1,Spata5,Acbd3,Mapkapk3,Tomm5,Armc5,Hs3st3b1,Zfp…
Elk4	Egr1,Gnai3,Ino80b,Sf3a3,Mastl,Lrrc49,Cpt2,Utp3,Sec24c,Ube3b,Cstf3,Thap2,Fkbp2,Twf1,Rrnad1,Banf1,Itgb3bp,Stk4,Wdr37,Plxnb1,Fbxw9,Golga3,Lcorl,Sdhd,Fnta,D17H6S53E,Kin,Snx3,Elk4,Dock4,Ndufs3,Tpd52l2,Khdrbs1,Tceanc,Prpf4,Yipf5,1110006O24Rik,Apex2,Arf5,Myo9a,Ebf1,Stx6,Cdk17,Zmat3,Nup98,Setd1a,Sox4,Mgll,Csnk2a1,0610039K10Rik,Idh3g,Pdpr,Son,Setbp1,2310011J03Rik,Zfp28,Ddx17,Hmbox1,Gpc4,Katnb1,Il2,Phc2,De…
Ep300	Ccnyl1,Plec,Ep300,Ncald,Racgap1,Igfbp3,Chd3,Runx1,Lrrc25,Btf3,Wdr24,Arhgap31,Lamtor3,Fblim1,Ubl5,Zfp105,Hjurp,Ctsw,Plin3,Adam17,Krit1,Luc7l2,Clstn1,Ints8,Ralgps2,Itch,Mtmr12,Sash1,Pccb,Utp14b,Fastkd1,Cux1,Rasgrp3,Shoc2,Adam15,Sh3bp2,Luzp1,Gemin8,Eri2,Manbal,Mtmr9,Slu7,Ralb,Edc4,Jak3,Lrrc8a,Smox
Erf	Zfp609,Bcl11a,Pde4dip,Smarca2,Slc10a7,BC052040,Dda1,Sema4c,Tom1l2,Net1,Mllt3,Caprin2
Esr1	Cdkn2aipnl,Dgat1,Aldh3b1,Mical2,Rassf5,Med4
Esrra	Morn1,Nsun6,Kifap3,0610010K14Rik,Pcx,Rsu1,Pcbp2,Cdc37,Kctd10,Tgds,Dad1,Pdrg1,Polg2,Eif3i,Pkmyt1,Rps12,Arhgap19,Pura,Dpp3,Tmem79,Snx27,Ghr,Pum2,Tmem229a,Wtip,Ttll3,Rpl35a,Tcp1,Tgfb1i1,Adss,Paqr4,Trim23,Pa2g4,Acbd7,Tubb2b,Tmem229b,Sh3bp2,Prpf40b,Herc1,Gdi2,Rbm14,Angptl6,Rnf26,Rab34,Mafb,Cdkn2b,Tpp2,Nckap5l,Nmt1,Rnd1,Sdhaf2,Arhgap1,Ost4,Sec22b,Ampd2,N4bp3,Bbip1,Tgif2,Nfatc2,Notch1,Prr12,Vps16,Orai2,…
Ets1	Smarcd3,Nrd1,Sltm,Flt1,Parp8,Gabarapl1,Fbxw11,Foxo1,B4galnt1,Myo1c,Lrp6,Nckap1,Acvr1,Per2,Jmjd1c,Fosl2,Lemd2,Cdk19,Dusp5,St6galnac3,Dusp2,Klf10,Mastl,Eps8l1,Slc25a14,Rtn4rl1,Calm1,Hexim1,Prpf40b,Cry1,Fchsd1,Tgfbr3,Gpatch8,Plau,Cd34,Lrp10,Rnd2,Fam107b,Scnn1a,Ap1s2,Dennd4b,A530064D06Rik,Ap4e1,Itpkb,Cenpp,Gm5464,Stk10,Msl1,Cd22,Tcf12,Odf2,Fcrlb,Cd8b1,Uspl1,Speg,Znhit6,Fnbp4,Ets1,Ltb,Fzd7,Bag6,Wdr53,…
Ets2	Zfp655,Vps41,Tmem101,Serbp1,Eif3i,Dbr1,Med8,Nol7,Atp6v1e1,Sub1,Atp2b4,Wdyhv1,Ndufb7,Rhog,Rgs14,Nfkb2,Lyz1,Tmem208,Ctdspl2,Cbfa2t3,Map3k8,Cacnb1,Ptdss1,Zfc3h1,Ftsj3,Brwd1,2310022A10Rik,5430427O19Rik,Hes1,Zfp105,Rbbp6,Nptn,Chic2,Slc37a1,Nadk,Atf3,Asap1,Emp3,Cdc42bpg,Cdc25a,Zfp568,Nfkbiz,Fermt1,Alg6,Ythdc1,Gdpd3,Itgb1,Ctla2a,Arpc4,Stom,Chd8,Ier2,Rabgef1,Ubfd1,Dennd2a,Tspyl2,Aftph,Gabpb2,Cdk13,Ssr2,R…
Etv1	Gtpbp4,Zfp105,Lyrm7,Syf2,Flot1,Ccdc73,Tiprl,Helq,Tpp2,Mef2c,Ppme1,Usp30,Prkcsh,Tmem101,Gpsm3,Fnta,Ap4e1,Dvl3,Bmp2k,Rrs1,Stk11ip,Slc25a17,Zbtb17,Mcts2,Dr1,Map3k11,Ube2j2,Tut1,Snip1,Apc,Eif3a,Fbxo5,Lck,Mettl14,Apex2,Batf,Pdzk1ip1,Ivns1abp,Hsd11b2,Fut9,Nptxr,Ankrd13d,Zfp148,Med20,Usp24,Men1,B3galt4,Pdrg1,Pex3,Mtmr12,Efemp2,Tmem104,Stag1,Fhl3,Wdr90,Klhdc8b,Patl1,Ncapd2,Arrb2,Sbk1,Tmem199,C2cd2l,Pea15…
Etv3	Edem3,Rps6kc1,Zfp787,Mtmr9,Mef2a,Fzd7,Brca2,Usp30,Elmo1,Fasl,Dcbld2,Slc13a2,Arcn1,Megf8,Zfp606,Phka1,Arhgef5,Etv3,Zfp330,Apoo,Smad6,Itgav,Gcc1,Prdm4,Fam53b,St8sia4,Egr2,Mdfi,Fli1,Sgms1,Tbx21,Pgs1,Kdr,Spry1,Hlx,Cirbp,Ikzf1,Cdk17,Mrpl17,Fech,Xcr1,Prkce,Ripk3,Slc44a1,Hoxa10,Capsl,Socs3,Slc37a1,Gnb1,Nfkbid,Snw1,Fosl2,Ube2e2,Nup205,Phf12,Zfand5,Gga3,Rps6ka3,Fam71a,Mapre3,Poc5,Sh2b2
Etv5	Urm1,Zfp384,Cap1,Brf2,Nf1,Dusp6,Rab24,Cyb561d2,Acot8,Wdr46,Ap4e1,Stoml2,Rps6ka3,Snrpd2,Ppil3,Tpx2,Ppil1,Dph2,Adnp,Fbxl6,Anapc11,Cttn,Etfdh,Vldlr,Trip13,Dcaf15,Cltc,Nop2,Rps12,Rps17,Rsl1d1,Scfd1,Gba,Sin3a,Lemd2,E2f8,Ehbp1l1,Zc3h15,Nat9,Rabepk,Mlh3,Cdc7,3110040N11Rik,Ndufa8,Retsat,Sertad1,Fbxo45,Ttf2,Ebf1,Gfod2,Gnpnat1,Etv6,G6pc3,Rad18,Fcgr2b,Atg10,Nf2,Tnfsf13b,Ippk,Cdc123,Fibp,Wdr76,Topbp1,Klhl6,K…
Etv6	P2ry10,Bcl2a1b,Rap2c,Psmb3,Vta1,Rftn1,Etv6,Rps27l,Utp18,Tmed5,Cd40,Fgl2,Tmem158,Cxcl9,Sf3b4,Bag4,Rpf2,Edem3,Taf1a,Zfp180,Grwd1,Cstf1,Tcp1,Hnrnpd,Actr6,Fbxo32,Gm527,Stab1,Fkbp2,Coro1b,Smchd1,Zfp110,Lsg1,Gpd2,Ss18,Ndufb9,Ftsj3,Dcaf12,Skp2,Rrnad1,Bcl2a1d,Tatdn2,Psme4,Vmp1,Nf1,Adnp,Secisbp2,Mrpl3,Gramd3,Med11,Sh3bp2,Ppp1r16b,Zkscan4,Hif1an,Mrpl51,Fbxw2,Tpx2,Arhgap1,Puf60,Utp3,Calm3,Pla1a,Id2,Fam122b,…
Ezh2	Zfp593,Arpc5,Zfp523,Fzd7,Ddx19b,Ehd4,Cdk2ap2,Skp1a,Tubb2a,Arf4,Hspa5,Dok2,Add1,Ezh2,Sh2d1a,Apobr,Nfe2l2,Tsc22d3,Dync2li1,Polr2k,Eaf2,Fkbp2,Bbip1,Arpc2,Zscan12,Napa,Socs2,Ammecr1l,Vma21,Leng8,Als2,Tra2a,Supv3l1,Hs3st3a1,Orc5,Npat,Bet1,Slc7a6,Pex10,Ppp1r12c,Rfc4,Gtpbp4,Gpkow,Polk,Shisa5,Zbtb10,Atp6v0a4,Trim37,Xrcc4,Mtmr4,Cpsf3,Ints3,Pdcd11,Zfp787,Noc3l,Pdlim5,Ptch1,Apbb2,Tal1,Edaradd,Tbc1d14,Itpk1
Fbxl19	Sart3,Pros1,Usp48,Kifc5b
Fli1	Cog3,Nprl2,Tsc22d4,Lrg1,E130308A19Rik,Whrn,Ccr2,Rara,Nme2,Ccr7,Srsf5,Fli1,Tarm1,Brd4,Morn1,Rhod,E2f5,Mefv,Itgb6,Lyn,Adam28,Cep120,Dnajc2,Trappc6a,Mbtd1,Morn2,Rps27a,Nfkbiz,Fkbp1a,Sdr39u1,Sox4,Tnfaip1,Ptpn1,Mfsd5,Nr2f6,Ndufs8,Bcl2l13,Rab11fip1,Dpagt1,Abca1,Celf2,Opa3,Atg2a,Prim2,Zbtb33,Cenpo,Sgpp1,Lpin2,Spry2,Pla2g6,Irx3,Qsox1,Arf1,Arl6ip5,Mgll,Ncoa4,Mtus1,C1galt1c1,Elac1,Polr3g,Nup62,Nfil3,Slc37a…
Fos	Rnf44,Vps37b,Dusp1,Tpm4,Hnrnph2,Fosb,Arg2,Bnip3l,Rad23a,Opa3,Nr4a2,Dok2,Btg2,Ap2b1,Jun,Atg5,Ppp2ca,Map1lc3a,Nrbf2,Trap1,Flt1,Ndufa10,Rnf166,Ctu2,Cope,Ppp1r15a,Glod4,Maff,Trip6,Ddx10,Fn1,Psmd3,Tmem147,Impdh2,Ccl4,Fam50a,Pard6a,Habp4,Cdc42se1,Ric8b,Sik1,Trmt5,Uqcrfs1,Ccdc124,Trib1,Tbc1d25,Klf9,Slc25a33,Myl6,Tnfrsf21,Ccdc86,Calm2,Rela,Atf3,Rrp1,Gpcpd1,Ltn1,Ldha,Btg1,Phf20l1,Pinx1,Stard3nl,Ndufb6,Elo…
Fosb	Dusp1,Egr1,Fosb,Thoc1,Otub2,Ell2,Noc4l,Rprd1a,Glod4,Mex3c,Dtl,Relb,Sf1,Dhx36,Nfatc2,Ptrh1,Psmd3,Jun,Hps5,Atf3,Mastl,Pot1a,Homez,Hmgn1,Trps1,Jund,Sav1,Mef2d,Fos,Tet2,Ppp1r10,Rell1,Junb,Psmd11,Myo9b,Axl,Il7r,Jak2,Trip10,Klf4,Anxa7,Cic,Trip4,Me1,Zfp78,Fnip1,Glce,Ildr2,Mtus1,Rrad,Tgfbi,Lrrc8c,Irgc1,Rasgrp3,Slc3a2,Qpct,Mrps7,Lnpep,Zfp329,Ctsd,Lpar6,Traf1,Mafg,Scmh1,Enc1,Xiap,Ahcyl2,Rnf41,Homer1,Gtf2a1…
Fosl2	Dusp1,Vps37b,Rnf44,Tmem39a,Tm9sf3,Trmt5,Hipk1,Scfd2,Ing3,Cds1,Med27,Ccna2,Slc35b1,Stx4a,Zfand5,S1pr2,Twf1,Rel,Magoh,Pdha1,Dnttip1,Ube2b,Bud31,Ccl4,Flt1,Usp2,Sugt1,Ghitm,Btg2,Plec,Fn1,Brms1,Pinx1,Ccnl1,Nr4a2,Tnfrsf21,Ssna1,Lmtk2,Snf8,Btg1,Cdc42se1,Tle3,Golga5,Rrp1,Cox8a,Ier2,Abt1,Bnip3l,Fos,Creld1,U2af1,Sidt2,Klf9,Atf3,Gpcpd1,Ctcf,Heg1,Stat3,Pdzd8,Zeb1,Gars,Pde7b,Ipo11,Prkar1a,Rpl31,Arpc5,Serf2,If…
Foxj2	Foxj2,Surf4,Batf3,Peli2,Megf9,Sema6d,Arhgef7,Ints6,Col14a1,Dhx40
Foxj3	Scamp1,Rara,Nr2f2,Apoc4,Thtpa,Zfhx2,Poc1a,Rps6ka5,Nono,1110051M20Rik,Pls3,Lcor,Enah,Ezh1,Fam107b,Txnrd1,Fam49a,Arhgap17,Tceanc,Plin3,Runx2,Fhit,Galk1,Coro2a,Cry2,Dao,Chst15,Hjurp,Ypel2,Dhx8,Midn,Rwdd3,Gpx8,9130008F23Rik,Smad5,Ptchd1,Ppic,Tacc2,Armc8,Zfp397,Inmt,Arhgap27,Btbd11,Nfat5,Dlc1,Zmynd11,Zfp652,Atad1,Golph3l,Kdm5c,Fut8,Tspan8,Sirt4,Mknk2,Ptprf,Med24,Prdm16,Atp8b4,Calu,Gkap1,Fktn,Dnmt3b,My…
Foxk1	Tgif2,Bcas3,Kpna2,Nos1ap,Tppp3,Lztfl1,Fbxl20,Ube2e1,Csrnp1,Upf1,Tnfrsf21,Racgap1,Pim3,Zfp281,Hipk1,Tanc1,L3mbtl3,Rnf19a,Dcaf11,Lrrc20
Foxm1	Nol9,Zfp62,Cacna1d,Myc,Prps2,Lsm14a,Hivep2,D430042O09Rik,Tmem150b,Cyfip2,Naglu,Npl,Cyp20a1,Ahctf1,Ppip5k2,Zswim6,Arfrp1,Cpeb2,Vav2,Elp3,Rab39,Rhebl1,Dse
Foxn2	Fn1,Il1rn,Nasp,Ptgs2,Plaa,Med29,Mbnl2,Ghitm,Mtmr11,Arhgef10l,H3f3b,Cdc42se1,Rffl,Zcchc8,Magi1,Uspl1,Cldnd1,Nphp1,Edn1,Rsrc1,Maff,Ncf2,Nfat5,Hectd1,Abhd5,Plaur,Fry,Uck2,Stx7,Pde4a,Ifrd1,Ptch1,Nfil3,Eif3a,Stat3,Pth1r,Zyx,Tanc1,Rpe,Zfand5,Cnr2,Nprl3,Ifi205,Atp6v0a1,Ahnak
Foxn3	Nfkb2,Wbp1,Nup153,Cacna1a,Nek8,Smarcad1,Xab2,Bmx,Pak2,Spata7,Tsc22d3,Ankhd1,Elmo1,Gabarapl1,Josd1,Cep120,Lin52,Rap1b,Zfhx2,Bcl2a1a,Ywhaq,Zfp771,Ildr2,Tinf2
Foxo1	Cry1,Foxo1,Fzd7,Dusp5,Ets1,Klf10,Car5a,Lrp10,Atg9b,Cdk19,Aldob,Sesn1,Enho,Ttc36,Sf1,Dmtf1,Arhgap31,Hdac7,Itga1,Ap4e1,Zfhx2,Npnt,Herc3,Ank3,Trp53inp1,Btbd3,Atl1,Aldoa,Smarca2,Trim30d,Ccm2,Trib2,Ralgps2,Ralgapb,Tcf12,Nrd1,9130008F23Rik,Tgfbr3,Msl1,Helb,Klf7,Atrnl1,E130308A19Rik,Abca9,Smarce1,Mettl21a,P2rx4,Ezr,Stat5b,Sort1,Rhob,Actr2,Med25,Sestd1,Tmcc3,Zbtb40,Il1f9,Pkib,Serpinf1,Ncoa4,Calcrl,Hnrnph…
Foxo3	D030056L22Rik,Bicd1,Foxo3,Tfdp2,Ablim1,4931414P19Rik,Btg2,Parp11,Tcf21,Srsf3,Paqr5,Asxl1,Setbp1,Ypel1,Shf,Zfp362,Ctnnb1,Bcl9,Cog6,Ncln
Foxo4	Arhgap6,Socs3,Btg2,Bach2,Mef2c,Klhl32,Slc46a1,Srsf3,Odf2l,Ppig,Iqcd,Hmgb3,Hes1,Elmo2,Nuak2,Rasgrp3,Kifc3
Foxp1	Pan3,Foxp1,Slc40a1,Wbp2,Nr1d1,Slc16a12,Hmgb1,Mef2c,Camk2b,Atp1a1,Rbm4b,Cebpg,Tex10,Oaf,Pcx,Atp13a3,B4galt6,Maoa,Sesn1,Maff,Ppm1d,Rnd3,Sipa1l1,Bmp2,Mafk,Otud4,Pik3ip1,Baz2b,Rxra,Srek1ip1,Exoc2,Ypel5,Prnp,Herc4,Vgll4,Plod1,Nckap5l,Zfp882,Mtmr12,Klhl24,Cbfa2t2,Tmcc2,Ppp1cb,Cdc42bpg,Gramd1b,Carf,Ezr,Abcd2,Pear1
Foxr1	Ctdsp2,Dab2,Naif1,Glcci1,Arntl
Gabpa	Arhgap6,Eif5a,Pkn3,Fermt2,Dlg3,Rfwd3,Stk11,2410002F23Rik,Wwox,Ahcyl2,Znrf1,Hirip3,Pnpt1,Gabpa,Hnrnph2,Zbtb40,Jun,Lrrc8b,Met,Hes1,2210016L21Rik,Wnk1,Snx19,Nudt5,Nhp2,Plp2,Pfdn4,Ints9,Mpi,Bpgm,Slc35c2,Lamtor3,Glrx2,D130017N08Rik,Mrpl32,Aimp2,Ccdc85b,Nrxn2,Arid1b,Ust,Nlgn2,R3hdm2,Chn2,Baiap2,Ppp1r3f,Abcb9,Pkn2,Atl2,Abcb6,Slc25a36,Tcerg1,Phb,Zfp438,Tbc1d13,Stmn1,Eif4g1,Vma21,Clpx,Ino80d,Psip1,Pabpc4,…
Gabpb1	Dnajb9,Ing4,Riok3,Ttc1,Stx4a,Otud4,Fkbp2,2700062C07Rik,Taf12,Nudt22,Zfp597,Lmo4,Psenen,Zc3h10,Taf7,Usp3,Dnajc2,Lrrc51,Golga3,Gabpb1,Hsf4,Bnip3l,Sec23b,Tank,Trim23,Rasa1,Atg13,Klhl28,Phkg2,Otud5,Coq4,Ift80,Cdca8,Gnai3,Ncstn,Fli1,Zfp653,Trappc4,Hars2,Ogg1,Skil,Thg1l,Alkbh3,Tfg,Prpf3,Vps41,Rb1cc1,Agl,Zfp27,Anks1,Mrpl27,Pde12,Acvr2b,Morc2a,Ggnbp2,Zcchc9,Slc25a20,Ppp2cb,Polr3d,Wdr3,Plxnb1,Ufc1,Midn,Ri…
Gata3	Cbx7,Steap3,Armc8,Arl15,Rora,Hesx1,Gata3,Cd200r1,Gpr171,Dlat,Mnat1,Dusp5,Cdc42ep4,Slc16a10
Glis2	Pnn,Arsb,Zzef1,Pxk,Fam193a,Map3k9
Gm14295	Hspbap1,Zfp438,Nr6a1,Cbx8,Commd3,Rac2,Atf1,Tle6,Mapre2,Sumo3,Spred1,Cdc42,Stat1,Nmnat3,Tubgcp2,Hdgf,Ptgir
Gm14403	Abcg1,Sel1l,Mthfd2l,Fastkd1,Pim2,Rnf103,Sec23a,4930579G24Rik,Ap1g2,Nrip1,Slc17a1,Fam118b
Gm20939	Ptprs,Smc3,Sgk1,Ttll3,Acvr2b,Pdcd4,Poglut1,Enoph1,Rad23a,Pgrmc2,Parvb,Kpna3,2310022A10Rik,Orc4,Ankrd12,Ddx5,Uvrag,Esyt1,Atp2a2,Acsm2,Mrpl45,Ahi1
Gm4631	Pigr,Commd3,Nfia,Tnfsf13b,Rpl13a,Cd63
Gm4724	Nup188,Zbtb40,Ypel5,Pdpr,Arhgef10,Mex3d,Lpin2
Gm6710	Dpagt1,Slc31a2,Cuta,Snx5,Cdk4,Myom1,Dctn4,Dbndd2,Rrp7a,Arl6ip6,Mks1,Atp5g3,Asxl1,Trim47,Ilf3,Mfsd1,Gm6793,Dcaf11,Morc2a,Zhx2,Pcgf2,Smc3,Fbxo33,Dym,Thumpd2,Zfp771,Armcx6,Pde7a,Adck1,Ptbp1,Stat5b,Tle6,Hps3,Spty2d1,Pde4a
Gmeb1	Arih1,Mettl4,Pura,Hnrnpa2b1,Scamp1,Xrcc6,Eif4e2,Insig2,Eif3a,Tmub1,Fn1,Nostrin,Numbl,Siah2,Klf3,Mphosph9,Add3,Slc16a1,Kif18a,Map3k15,Ptprd,Abhd11,3830406C13Rik,9530068E07Rik,Eif4a2,BC048403,Bcl6,Bcl2l2,Ftsj1,Cltc,Hspa4,Rasgrf2
Gmeb2	Ythdc1,Nars2,Rfx1,Ubb,Klf16,Atp6ap2,Fus,Abcb6,Lrrc8a,Xpo7,Smarcad1,Kdm4b,Zfp523,Psenen,Rprd1a,Lrig2,Txndc12,Timm17b,Als2,Zzz3,Tuft1,Kbtbd3,Spata7,Cnot8,Mcoln1
Gtf2b	Actb,Ahnak,Aldoa,Ace,Slc12a2,Ehd1,Hspa5,Rbx1,Llgl2,Ptges3,Hes1,Ccnyl1,Anp32b,Cox4i1,Chmp2b,Myo1c,Pole3,Arid4a,Pgd,Mrpl12,Sgk1,Nfkbiz,Klf13,Junb,Zfp706,Fos,Clic5,Nr4a1,Hmgb2,Atp5g3,Slc25a5,Atp6v1e1,Nmnat3,Dusp2,Nras,Ltb,Gtf2b,Ranbp1,Sbno1,Arf6,Cdc42se1,Fpr1,Fam160a2,Coq10b,Arf5,Nipbl,Tomm5,Epha4
Gtf2f1	Mypop,Ube2n,Gtf2f1,Pomp,Tsg101,Rhoa,Lsm1,Mlycd,Sec13,Tia1,Atf5,Banf1,Samm50,Uchl5,Pcbp1,Ppil3,1700123O20Rik,Tmem101,Clta,Suds3,Txndc9,Polg,Chmp2a,Mtch2,Rfx3,Sae1,Tfam,Puf60,Atp5g3,Crtc1,Bag1,Gmpr2,Stxbp2,0610030E20Rik,Nop10,Pak1ip1,Sh3bgrl,Asf1b,Stx18,Sigmar1,4930453N24Rik,Zranb2,Chchd5,Pax5,Kif4,Riok3,Zfp653,Rpf1,Usp11,4933434E20Rik,Rps6ka3,Ppp1r10,Ppil1,Slc39a9,Dzip3,Kdm5c,Ovca2,Nprl2,Ppp2r5e,Z…
Gtf3a	Lcmt1,Ass1,Atp5b
Gtf3c2	Zbtb7a,Epn2,Ncoa3,Phkg1,Clip1,Hdac5,Gtf3c2,Mlxipl,Sgk3,Ccm2,Zswim4,Sf1,Sp1,Ldlrad3,Il1b,St6galnac2,Atp2a2,Abcd3,Strbp,Itpkc,Wdr82,Fscn1,Mrps27,Acvr1,Dnajc7,Tbkbp1,Hk1,Fggy,Sipa1l2,Dyrk2,Picalm,Arl4d,Fam168a,Dennd1a,Mga,Mast3,Nudc,Trappc9,Pip5k1c,Snx33,Xpo6,Raph1,Plcg2,Arhgap23,Mtfr1,Zfp27,Adar,Thrap3,Pld2,Tfrc,Znrf2,Anp32e,Osbpl9,Osm,Chordc1,Prpsap2
Hcfc1	Stk10,Ptdss2,Zmat5,Rpl32,Esco2,Ppcdc,Ctu1,Klhl28,2310068J16Rik,Bub3,Cacna1a,Mrps25,Dtx2,Zc3h10,Ipo7,Clint1,Nop16,Tomm70a,Trp53,Ndufb10,Pinx1,Tnpo2,Ppwd1,Vti1b,Fgf13,Gtf2i,Nccrp1,Lrrc51,Dnlz,Kdm3b,Trip4,Kif13b,Ctnnd1,Sh3bp2,Ing3,Ppp1r16b,B230118H07Rik,Zfp277,Snx14,Eif3c,Mrps22,Dcaf17,Igsf9,Cox7b,9430038I01Rik,Ccdc90b,Tmed8,Cdc34,Eif3m,Gga1,Ttc9,Tiprl,Zbtb6,Polr2f,Zbtb41,Hcfc1,Ankrd13d,Ndufs7,Wee1,…
Hdac2	Pprc1,Rad51,Edn1,Tbc1d8b,Cast,Ube2b,Snrpd3,Nprl2,4732471J01Rik,Atp10a,Cog3,Sec22b,Myo1c,Smarca2,Daxx,Cstf1,Ccdc9,Srp54c,Erh,Snrpe,Lemd2,Kifc5b,Taf10,Fam172a,Dcun1d5,Bag1,Ost4,Mre11a,Rraga,Atp5h,Wwc1,Batf2,Pdcd11,Sf3b5,2310011J03Rik,Vim,Enho,Nono,Otud1,Polr2b,1110020A21Rik,Zfp574,Dnajb9,Atg16l1,Psmb7,Edc4,Polr2h,Sptlc2,Tmem138,Pex12,Necap1,Dpm1,Dcun1d3,Immt,Mtmr9,Elac2,Rab2a,Polr3d,Prkacb,Tbc1d8,R…
Hdac3	2810006K23Rik,Wwc1,Nkrf,Vamp4,Mrpl12,Ifit2,Nav2,Smarcad1,Mcf2l,Slc7a7,2210016F16Rik,Serpine1,Fundc1,Bicc1,E2f1,Ssbp2,Gm3336,Edn1,Apbb2,Nr6a1,Tmem189,Ptpn4,Papolg,Cldn12,Rhobtb1,Shf,Zhx1,Myc,Wdr33,Numa1
Hes1	Ubap2l,Hes1,Atxn3,Rarg,Wwp2,Napa,Sec11c,2310022A10Rik,Tob1,Rara,Selplg,Dazap2,Dnaja3,Tor1aip2,Relb,Orc4,Hexim1,Slc33a1,Tmco1,Eno3,Nuak2,Tmc8,Tpr,Xbp1,Acnat2,Tmsb10,Cytip,Rap1a,Anp32a
Hes6	Atp1b4,Dhx40,Utp14b,Trim39,Heatr3,Mgat4b,Rsbn1,Mex3b,Fzd5,Gal3st1,Igsf8,Cacnb1,Met,Stxbp5,Klhl15,Nr1d1,Ivd,S100g,Ankhd1,Tmeff1,Acss1,Clk4,Exog,Uhrf2,Rps6ka5,Bnip1,Atg3,Usp6nl,Zbtb40,Paics,Foxo4,Rabep1,Ccnd3,Sf3b1,Fbxo33,Tshz2,Cnnm2,Cbx8,Kifc3,Ankrd37,Ccdc12,Zfp384,Timm8a1,Zfp91,Aff4,Slc16a1,Atxn2l,Cdc6,Aldh1a2,Tmx1,Fbl,Satb1,Scai,Sema6b,Usp49,Urm1,Mgst2,Ablim1
Hes7	Appl2,Ndufs2,Dpy19l3,Cdc37l1,1190007I07Rik,Ebi3,Epn2,Spsb3,H2-DMb2,Fen1
Hesx1	Slc6a13,Hmgn1,Ppp1cc,Hesx1,Phf20l1,Slc12a6
Hif1a	Eif5a,Utp18,Atxn3,Zfp516,Hspbap1,Dctn4,Selenbp1,Syncrip,Enoph1,Nr1d1,Ankrd37,Brox,Tpd52l2,Prrc2c,Lztfl1,1810013L24Rik,Dcun1d3,Rev1,Hif1a,Orai2,Dffa,Zbtb8os,Pias4,Atp7a,Ift172,Snx13,Rragc,Xrn2,Nckap5l,Arpc5,Rbbp4,Pygl,Erlin1,Tbc1d13,AA467197,Prpf3,Cycs,Zcchc8,Fbxw7,Set,Mphosph9,Ndc80,Eif3a,Ppm1a,Wipi2,C1galt1c1,Khk,Ran,Etv3,Stat3,Bnip3,Psmb3,Cpsf2,Prkar1a,Fbxw2,Phactr2,Mex3d,Cdc73,Mcoln1,Tomm20,Eg…
Hinfp	Igf1r,Slc25a39,Narf,Cltc,Sestd1,Smurf2,Pds5a,Oas3,Crim1,Ssr1,Oat,Clip1,Slc30a7,Mbtps1,Cox16
Hivep1	Hivep1,Ikzf3,Skil,Fermt2,Gphn,Zfp777,Cd302
Hlf	Hlf,Ubr5,Ddx10,Dusp5,Tmem175,Calca,Smap2,Rpp38,Per3,Zc3h13,Slc23a1,Elmod3,Akr1c12,Spp1,Bbs4,Pip4k2b,Dhx30,Eml3,Sh2b3,Sh3gl1,Fbxo3,Mecr,Fosb,Ddx59,Map3k7,Txndc11,Thoc1,Vps18,Hmgcr,Gpr171,Rnf111,Rfc1,Med27,Azi2,Trmt61a,Hesx1,Sf1,Piga,Gse1,Xab2,Cox18,Eif2s1,Pde4a,Csnk1g2,Dusp1,Id1,Nfkbid,Sema4c,Slc16a13,BC005537,Gata3,Hcst
Hmgb1	Hmgb1,Pabpc1,Tagln2,Ddx19b,Prdx1,Anp32b,Rps27l,Lrrfip1,Aurkb,S1pr5
Hnf1b	Cdh16,Tmem147,Apoc1,Gas2,Senp2,Zfp512,Tlcd1,Plekha5,Hnf1b,BC052040,Tmem50b,Osbpl1a
Hnf4a	Cubn,Fam151a,Espl1,Cytip,Hnf4a,Slc22a8,Nes,Cda,Glod5,Cldn2,Dlat,Dynlrb1,Itpripl1,Dpep1,Siglece,Snx30,Rap1a,Gspt2,Tcp1,St6gal1,Prom1,Emd,Gpc4,Dao,Aass,Serpinf2,Ugt3a2,Fkbp1b,Klhdc7a,Acaa1a,Erlin2,Tmem86a,Pafah2,Pah,Psmd12,Apom,Zdhhc7,Pak2,Exoc7,Kctd5,Tpst1,Pskh1,Mcm3,Phldb2,Cdk18,Crocc,Cdh16,2810006K23Rik,Aspscr1,Tm9sf3,Bfsp1,Smyd2,Suclg2,Atn1,Tlr6,Slc36a1,Nudt6,Pelp1,Serinc3,Poc1a,Pnpla1,Tep1,Rnf…
Hoxa10	Hoxa10,Rnf126,Mkks,Jag1,Cenpp,N4bp3,Trdmt1,Ankrd11,Frat2,Pkmyt1
Hoxb7	Hoxb7,Cbx8,Fbxw7,Filip1l,Tpm2
Hsf1	Nid1,Zxdb,Tmem213,Dbp,Rpl4,Dlg4,Slc16a1,Tst,Rwdd1,Zfp568,Esco2,Klrb1b,Rtn1,Gimap8,Gas7,Zbtb38,Gata3,Tm2d3,Nrg1,Tgm1,Dock10,Pdcd4,Acyp1,Adcy3,Ccdc32,Rad18,Bend4,Dhx8,Ccdc73,Dlgap4,Upf2,Aebp2,Rab37,Fam161a,Cgnl1,Rilpl2,Rpl21,Xpot,Traf3,Keap1,Zbtb4,Mettl16,Cdkn2c,Fads3,Clasp1,Srsf7,Fance,Mgat4a,Plxna3,C1galt1c1,G3bp1,Xylb,Cdca7,Cd52,Ndufc2,Faah,Rab11fip3,Med1,Pacsin3
Hsf2	Hspa1a,Frmd8,Map4k4,Vcp,Axl,Ndfip2,Gpatch8,Lrrfip1,Ikzf1,Gng12,Rhbdf1,Elf1
Htatip2	Psmc5,Ndufs7,Vta1,Nr1d1,Nubp1,Rps26,Cstf1,Ppp1cb,Cox6a1,Calm3,Cpeb4,Egf,Polr3g,Cox7a2l,St8sia1,Gtf2f1,Sec24c
Id1	Ubap2l,Napa,Sgk1,Bcl6,Gigyf2,Fbxo33,Ap3d1,Mid1ip1,Sec63,Uso1,Rusc1,Nr2c2,0610040J01Rik,Plekhm1,Fam117b,Wdr81,2310022A10Rik,Cnnm4,Tmem181a,Clcn3,Slc25a39,Usp3,Hes1,Golga5,Gemin7,Ikzf1,Klf9,Cd3eap,Gng12,Mboat1,Eif4e,Ldhb,Palb2,Asna1,Setd7,Mtap,Dcaf4
Ikzf1	Agpat4,Fmnl1,Psmb3,Fn1,Id1,Cd300e,Nfkbid,Txndc9,Atp2b4,Pinx1,Eif3c,Cytip,Samsn1,C4b,Rasgrp2,Rps19,Psip1,Sell,Nr6a1,Sgta,Filip1l,Nupr1,Oxr1,Trem3,Cast,Zfp296,Rab11fip1,Plekho2,Hfe,S100a10,Ptp4a2,Ahnak,Nr4a1,Fgr,Mtmr14,Lyn,6430548M08Rik,Fryl,Heg1,Baz2a,Mtpn,Arf1,Ikzf3,Srp54c,Ptk2b,Zfand5,Pik3cd,Mapkapk2,Pde1b,Ptger2,Rassf4,Coro1a,Abi3,Junb,Gngt2,Rnf5,Dock4,Ptpn6,Camkk2,Rel,Tnfaip2,Limd2,Nr1h3,Capza…
Ikzf2	Gabbr1,Tuft1,Slc9a7,Speg,Gm5424,Arl4d,Ets1,Stt3a
Ilf2	Bmp7,Itm2c,Slc11a1,Gtf2a2,Il2rg,Ncald,Batf2,Cd36,Mtx3,Trim68,Lcp2,Lamc1,Ttc8,Vangl2,Myl2
Irf1	Rtp4,Isg15,Ifit3,Usp18,Slc15a3,Zbp1,Parp14,Gadd45b,Mmp14,Cxcl10,Ube2v1,Batf2,Bcl2a1c,Bcl2a1b,Ifit1,Plek,Traf4,Xaf1,Bcl2a1a,Ctnnbl1,Cep57l1,Ifih1,Bcl2a1d,Prr11,Ccl12,Tfg,Gbp5,Isg20,Clec4e,Gda,Lcp2,Apol7c,Fcgr2b,Ppfibp1,Lilra6,Epsti1,Gbp4,Oas1a,Casp4,Erap1,Hsph1,Uso1,Pkib,Nlgn2,Ftsj3,Myd88,Gsdmd,Ifi203,Slamf8,Atxn7l3,Lin52,Hspa8,Cdc14a,Socs3,Tank,Wdr26,Lima1,Zyx,Pira2,Irf1,Rap2c,Zfp46,Slc22a15,Tmem…
Irf2	Samsn1,Dok3,Il27,Arhgef3,Zfp710,Sp100,Acvr1,Cd82,Irf2,Ndufs4,Rpl6,Pcx,Picalm,Slc23a1,Nol8,H2-Q6,Vasp,Id3,Zfhx2,AI427809,Gdf15,Gstcd,Fau,Ms4a6d,Tbpl1,Sh3bp5,Sod3,Nufip1,Atp2b4,Ms4a6b,Brd2,Tmem39b,Thap1,Rtp4,Ms4a1,Eif3d,Hax1,Ndufs7,Atp10a,Tpt1,Tor1aip1,Ahnak,Eif4b,Cybb,Fchsd1,Cd101,Ppp1cb,Esco2,Rgs3,Mtmr6,Fry,Mtmr14,Cnot8,Klf3,Setbp1,Rab8a,Gm2a,Rbpj,Stard7,Slc25a28,Cdc42ep3,Tnfrsf1b,Cox17,Atp6v1b2,…
Irf3	Pwwp2a,Ddx19b,Mlycd,Lrrc20,Ppp6r3,Ggps1,Gpr180,Mid1,Tut1,Tusc2,Lgr4,Actb,Ccna2,Gorab,Fcgr1,Chdh,Cuedc2,Blnk,Tln1,Zeb1,Sox12,Zadh2,Slc39a11,Pigu,Tbc1d20,Proc
Irf4	Sdc2,Setbp1,Mettl16,Ncapg,Arhgap23,Nfib,Cdv3,Rab37,Cfb,Ccdc28a,Nsun7,Vps13a,Pml,Nrg2,Irf4,Dach2,Ints6
Irf5	Unc119,Irf5,S100a10,Dusp5,Cybb,Alox5ap,Ptp4a2,Ncf4,Cdc42se1,6430548M08Rik,Gm2a,Ptgir,Hmox1,AI504432,Rassf4,Clec4n,Ptpn6,Raly,1700016C15Rik,Psap,Kpna4,Sp110,Tor1a,Gnb2,Psmb9,Rbms1,Psma5,Tspan13,Pycard,Mpp6,H3f3b,Tnfrsf1b,Dnaja1,Coro1a,Ptpro,Fam110a,Nav1,Zfp608
Irf7	Rtp4,Dnpep,Isg15,Xaf1,Socs1,Il27,Usp18,Tcirg1,Parp14,Ddx60,Zbp1,Stat2,Bst2,Isg20,Akr1b3,Cxcl10,Irf2,Kmo,Ccnd1,Ifit3,Uso1,Rsad2,Cybb,Wars,Cc2d1a,Polr1b,Bcas3,Ifit1,Apol7c,Ssbp1,Nod1,Oas1a,Myd88,Fam49b,Acbd3,Akt3,Sub1,Tgtp1,Fis1,Gnb4,Ifi47,Slamf8,Irgm2,Glrx,H2-T22,Gbp4,Igtp,Apod,Pfdn1,Pkib,Gtf2a2,Gda,Cyb5b,Txndc9,Tkt,Tor1aip2,Gbp3,Ptpro,Mrpl24,Gbp7,Epsti1,Gbp6,Gbp2,Atxn1l,Pcna,Nedd4,Cuta,Oasl1,Nrd1…
Irf8	Rtp4,Isg15,Ifit3,Zbp1,Ccl4,Bst2,Parp14,Cxcl10,Socs1,Batf2,Bbx,Tnf,Ifit1,Cdk6,Fzd1,Xaf1,Dr1,D6Wsu163e,Rtn4,Ccnd2,Sec16b,Oaf,Arhgap6,Tor1aip2,Ccl12,Lcp2,Apol7c,Ly86,Arhgap31,Fcgr2b,Lgals3bp,Bhlhe41,Lilra6,H2-M3,Dbp,Ddx58,Tor3a,Pde4b,Epsti1,9330175E14Rik,Gbp4,Oas1a,Casp4,Creb5,Fndc3b,Eif2s1,Hspa2,Pja1,Tle3,Irf1,Tcerg1,Irf8,Il1rn,Atf3,Zyx,Mrps18a,Rap2c,Ccl2,Dcn,Myd88,Fancm,Hspb1,Gopc,Icam1,Orc4,Nacc1…
Irf9	Lzts2,Gse1,Mpp6,Psma2,Ptma,Cnot10,Mtrf1,Gsdmd,Mt1,Stat1,Hnrnpa3,Stat3,Uggt2,Trim68,Rtp4,Ogfr,Tlr2,S100a10,Spg21,Klf3,Ube2z,Gimap1,Gtf2f2,Abhd16a,Tap1,Zfhx3,Calm3,Trafd1,Tor1aip1,Sdf2l1,Nucb2,Ddx27,Snx10,BC005537,Nup50,Rab33b,Ttc30b,Eif2b5,Slc14a1,Ptprc,Mllt1,Notch2,Psd4,Rab11a,Anxa5,Oas1a,Cdkal1,Socs1,Mbnl3,Phip,Eif1ax,Mkks,Irf1,Cuedc1,Atxn7,Scarb2,Hif1a,Vgll4,Aass,Fut4,Pdlim5,Wls,Scrn2,Pold3,Cbx…
Irx3	Xpo7,Zfp608,Map4k4,Irx3,Phlpp1,Per1,Nbeal1,Fam102b,Dnlz
Jun	Vps37b,Dusp1,Tpm4,Gla,Rad23a,Picalm,Dok2,Btg2,Jun,Atg5,Tra2a,Trap1,Flt1,Zfand2b,Rnf166,Ube2b,Ppp1r15a,G3bp2,Ccl4,Fam50a,Cdc42se1,St7,Uqcrfs1,Trib1,Atf3,Hsp90ab1,Ldha,Btg1,Fam174a,Ndufb6,Cd2ap,Sh2b3,Snx2,Klf6,Tra2b,Rap1b,Ddx5,Tpd52l2,Psmb2,Hnrnpa2b1,Zyx,Gars,Csrp2,Dpm1,Egr1,Plk2,Ier2,Entpd5,Pdha1,Ifrd1,Naa30,Pck2,Ddx3x,Tnfaip3,Cdk2ap2,Gsg1,1700066M21Rik,Eif1,Ube2o,Pitpna,Stx4a,Emd,Ubr4,Anp32b,U2af…
Junb	Dusp1,Vps37b,Mlf2,Tpm4,Zfp593,Anapc10,Ppp2ca,Trap1,Egr1,Flt1,Cdk2ap2,Gtf3c1,Hnrnph2,Ndufa10,Creb3l2,Baz2b,Mrpl2,Trib1,Nr4a2,Cnnm4,Rrp1,Tmem183a,Ldha,Sik1,Bnip3l,Rab11b,Insig1,Sf1,Ccdc86,Pmvk,Emd,Btg2,Rap1b,Ppp1r15a,Rbm3,Gpcpd1,Cope,Myl6,Fn1,Ube2b,Foxred1,Hnrnpa2b1,Rnf166,Ssr4,Ccdc47,Zfand5,Eif4a1,Klf13,Wsb1,Uqcrfs1,Zcrb1,Hspa5,Atf3,Ccnl1,Sdf2,Clk4,Csrp2,Fos,Stat3,Pdzd8,Cd2ap,Rps9,Ddx3x,Heg1,Pwwp2…
Jund	Rnf44,Vps37b,Cdc14b,Dusp1,Fosb,Bnip3l,Btg2,Jun,Ndufa10,Rnf166,Cope,Ppp1r15a,Ccl4,Cdc42se1,Taf11,Uqcrfs1,Trib1,Klf9,Rela,Atf3,Gpcpd1,Btg1,Insig1,Klf6,Tra2b,Rap1b,Ddx5,Zfand5,Txnl1,1700056E22Rik,Ccnl1,Clk4,Hnrnpa2b1,Rbms2,Ywhah,Des,Ipo11,Bud31,Kbtbd3,Dctn3,Dusp16,Egr1,Ier2,Klf13,Entpd5,Tsc22d3,B3gat3,Serf2,Stx6,Ifrd1,Cdc42ep4,Fau,Tnfaip3,Eif1,Pitpna,Dusp11,Gabarap,Tpm3,Coq10b,Rel,Srpr,Ranbp6,Crem,A…
Kat2a	Spop,Kcnj15,Mark2,Dync2h1,Mapre2,Rbms1,Dsn1,Prdm1,Cyth3,Arhgap6,Ankrd46,Crtam,Rasgrp3,Lamtor3
Kdm4a	Pik3ap1,Tbc1d4,Trip10,Alg6,Spic,Map4k3,Myof,Fitm2
Kdm5a	Net1,Rbm39,Kdm5a,Usp48,Olfm1,Galnt1,Vipr1,Rsbn1l
Klf10	Ap3d1,Pgrmc2,Snx8,Ift57,Iqgap1,Vps26a,AU022252,Aldh16a1,Btg1,Bclaf1,Exoc7,Serpinb2,Oaz1,Apoc1,Armc8,Kdm3a,B9d2,Bcl10,Nup93,Numbl,Klf10,Osbpl2,Asb1,Rnf34,Sub1,Fam117a,Tpd52l2,Zcchc2,Plekhf2,Fbxl3,Dnajc5,Mocs2,Rnaseh2a,Dgke,Khdrbs1,Pard6g,Tiparp,Foxo1,Ap2a1,Rom1,Eml3,Crb3,Slc12a6,Pdha1,Stk3,Arhgap1,Gpatch8,Elac2,Polr1a,P2ry1,Hspa2,Fus,Raly,Bag4,Bsdc1,Mtmr11,Flywch2,Sec16a,Rsu1,Rchy1,Slc41a1,Dlg3,Ul…
Klf11	Tnfsf9,Cpeb4,Lrrc3,Anxa9,Bri3bp,Ip6k2,Cd19,Phf6,Tmem171,Tbc1d30,Gosr1,Klf11,Ppfibp1,Eml2,Evi5l,Hook2,Abcb9,Sema6b,Polr3g,Laptm4a,Ppp2r5b,Jakmip1,Pax5,Dnajc4,Ubxn6,Ypel5,Rab3a,Tcf4,Bag1,Spata24,Orai2,Phlpp1,Usp46,Rnf144a,Hspb6,Txndc16,1110008P14Rik,Il4i1
Klf13	Flt1,Unc119,Idh1,Cebpb,Eif1,Krba1,Pabpc1,Smap2,Tnfrsf1b,Eno3,Plekho2,Rps6ka2,Lrrfip1,Arhgap9,Tmcc1,Rheb,Ehbp1l1,Susd3,Myl6,Heg1,Klf13,Tnfaip8l2,Ltb,Spn,Cnnm2,Adss,Sh2b3,Nfyc,Slc25a20,Rbx1,Dkkl1,Zbtb22,Wwp1,Xpr1,Avpi1,Tfdp2,Mtmr3,Acer3,Vapb,Cast,B3galnt2,Ostc,Ryr1,Rnf34,Bsdc1,Tecr,Rab11a,Cd46,Fez2,Sigmar1,Nrgn,Ier3ip1,Mafk,Gtf2a1,Hip1,Psma6,Mmp9,Psmd12,Degs1,Rfx2,Btg1,Ypel5,Cd82,Ahdc1,Prr13,Crk,Sc…
Klf15	Abcd1,Yars,Gse1,Spred2,Cacna1a,Alg11,Rbm28,Map3k7,Hdgf,Ccnd2,Vldlr,Zfp385a,Ap1s1,Hrh1,Cops7a,Wdr12,Rap2b,Crim1,Cttnbp2nl,Rab5b,Gpr137,Trim41,Smg1,Sh3bp1,Nt5dc2,Arhgap12,Tanc2,Gtpbp2,Il6st,AU022252,Slc25a17,Tsc1,Phf12,Pex19,Nme7
Klf16	Actn4,Emd,Pmm1,Sirt7,Mapk3,Rbm42,Plcb3,Haus1,Surf4,Tmem91,Hes7,Rer1,Fbxo36,Golga5,Pou2af1,4931428F04Rik,C4b,Caskin2,Abhd12,Clstn1,Ank3,Hes1,BC048403,Klf16,Dpagt1,Tbc1d5,Atxn7l1
Klf2	Klf3,S100a10,Stk38,Tppp3,Calhm2,Mtpn,Serbp1,Nfix,Il2rg,Plec,Ptk2b,Sec61g,Anxa2,Fmnl1,Calm2,Ldha,Grb2,Zbtb7a,Ier2,Rara,Celsr2,Ltb4r1,Vasp,Pdcd6,Anxa6,L1cam,Susd3,Elf4,Lsp1,Arhgef10l,Tagln2,Ehbp1l1,Cd82,Nfe2,Tmsb10,Il27,Cdc42ep3,Vim,Ubxn2a,Rassf5,Cox5b,Lgals3,Tmbim4,Lrrfip1,Dbnl,Notch2,Prkcd,Ahnak,Adipor1,Cept1,Anxa1,Arhgdib,Cxcr4,Nod1,Slc2a6,Midn,Eno3,Myl6,Nr4a1,Hes1,Cebpb,Agpat4,Emp3,H3f3a,Rasgrp…
Klf3	Fau,Sigmar1,Iqgap1,Slc4a7,Cs,Dnajc4,Ell2,Nucks1,Nhp2,Nr6a1,Pou2f2,Dtl,Rps19,Rara,Dnaja1,Cad,Ak2,Rsu1,Zfand5,Rnf34,Dstn,Casc4,Tuba4a,Yipf1,Rhbdf2,Dusp5,Rps16,Hmgb2,Sgk3,Nlk,Degs1,Nudt7,Id3,Pars2,Cox7a2l,Drap1,Rap1a,Kdelr2,Rad54l,Wee1,Commd6,Slc25a11,Rap1b,Cadm3,Haus7,Dlg3,Plrg1,Pfkfb4,Stk38,Dcaf4,Mgst1,Dazap2,Spata5,Mmd,Clcn6,Acrbp,Glb1l2,Emd,Inpp5f,Nrbp1,Bmf,Arid4a,Sec61a2,Degs2,Pttg1,Cox19,Ucp2,…
Klf4	Cxcr4,Klf3,Mapt,Rab5c,Rara,Usp6nl,Atf3,Stk38,Fam107b,Nfe2,Nek8,Gnb2,Cast,Satb1,Midn,Emp3,Klf9,Tmcc1,Rps19,Stom,Celsr2,Irgc1,Eif5a,Myo1g,Tuba1a,Serbp1,Rasgrp2,Elf4,Mafk,Rps10,Ubl5,Serf2,Rps6ka3,Abcd1,Lpp,Ddit4,Dusp5,Ablim1,Cdc42se1,Rmnd5b,Hsp90ab1,Il2rg,Prdm16,Cirbp,Ahnak,Atp1a1,Lmo4,Eno3,Ly6i,Bcor,Lgals1,Nfix,4921524J17Rik,Atp1a3,Junb,Shoc2,Ier2,Arf6,Lpgat1,Ncoa1,Rbpms2,Prkch,Vrk1,L1cam,Dynll1,El…
Klf7	Wee1,Klf13,Tbc1d9,Uggt2,Golga5,Snap29,Hpgd,Pdha1,Map2k4,Dcaf7,Rps6ka5,Ccdc85b,Fiz1,Kitl,Raly,Ikbip,Map3k12,Zfp768,Slc7a9,Ugdh,Acbd7,Zbtb32,Cs,Cit,Ptpn2,Cdk19,Zfand5,Cercam,Myh9,Katna1,Actr5,Usp20,Tmed3,Rap1b,Ace,Syncrip,Lrsam1,Slc1a5,Klhl26,Trappc8,Klhl15,Pim2,Tbpl1,Plk2,Epn2,Zswim3,Fscn1,Foxo1,Fuca1,Sin3a,Rngtt,Ppp2ca,Lpcat3,Ahr,Acer3,Eef1e1,Fzd5,Rbm19,Sfxn2,Asb1,Gigyf2,Shisa4,1110020A21Rik,Gse1…
Klf9	Arl4a,Pdha1,Grk5,Creb3l1,Nxn,4921524J17Rik,Pdlim7,Numbl,Skap2,Ndufaf3,Pdlim5,Morf4l2,Jag1,Slc4a7,Ttf2,Ptrh1,Ces1d,Cbwd1,Actn4,Apip,Sgk3,Aco2,Dgkz,Id1,Gtf2a1,Plk3,Smarca5,Dbp,Commd6,Dnajb1,Tpcn1,Ppp2ca,Glrx3,Qpctl,Rsrc2,Plekhg2,Padi2,Coq10b,Bmf,Dolpp1,Nfkbil1,Scaf1,Lsm12,Uba1,Kctd11,Mkln1,Ldhb,Rom1,Wdr59,Jun,Ftsj3,Scamp2,Pja2,Hps3,Rnasek,Cd46,G3bp1,Neat1,Rbms1,Fbxo33,Asl,Vps8,Ankhd1,Impdh1,Chst12,…
Lbx2	Lbx2,Rbms3,Cdc42bpa,Mast4,Tle6,Serpinh1,Nagk,Ociad2,Hpn,2200002D01Rik
Maf	Zfp523,Spata7,Mxd1,Ckb,Cog5,Ccnd2,Syncrip,Nubpl,Cd74,Per2,Mtm1,Maf,Rrp1b,Zfp438,Zc3h12a,Nampt,Tctn3,H2-Aa,Depdc7,Prdm1,Rab3il1,Ttr,Sel1l3,Hgd,C3ar1,Dlc1,Cdkn2c,Fth1,Zscan12,Snx5,Vcp,Pdgfa,Prdm16,Sult1a1,Gas6,Frmd4b,Arhgap31,Slc40a1,Smo,Mtus2,Qser1,Nbr1,Ccdc47,Fyb,Zfp867,Zfp449,Cnrip1,Sgce,Meis1,Stab1,Lpar6,Zbtb48,H2-Ab1,P2ry6,Ctsb,Iqsec2,Harbi1,Trf,C1qb,Vps53,Arhgap10,Ankrd13d
Mafb	Slc16a6,Hgd,Ctss,Eea1,Mylk,Hoxa10,Il9r,Tm4sf5,Rtn4,Ell,Tsc22d4,H2-Ab1,Tmem176b,Tollip,Mafb,Bhlhe41,Mettl7b,H2-Eb1
Maff	Hmox1,Zfp36,Ppard,Hmgxb4,Slc2a1,Akt3,Arid5a,Ctsd,Ghitm,Ccdc86,Rab8b,Plec,Acly,Atp13a3,Ttr,Cxcl2,Stat3,Larp4b,Ifrd1,Zfp143,Bcl3,Stk40,Tank,Dnaja1,Osm,Ahnak,Rufy3,Gadd45g,Anxa1,Met,Slc3a2,Dnaja2,Mafk,Uck2,Glud1,Spag9,Psma3,H3f3b,Pex5,Ppp1r9b,Ppme1,Irf1,Rffl,Tmem33,Atp6v0a1,Trim25,Mtmr2,Nrg1,Ifi205,Zdhhc5,Xpnpep1,Nfe2l2,Cnn3,Akr1e1,Rapgef2,Atp6v1a,Lcp2,Traf1,Orai1,Maff,Trib1,C1galt1c1,C130026I21Rik,…
Mafg	Srxn1,Aldoa,Prdx1,Sqstm1,Met,Ptp4a1,Cln3,Xdh,Atf3,Uvrag,Plaa,Cd300e,Lrrc8b,Sat1,Atg7,Ccrl2,Ing3,Gadd45g,Upf3b,Prdx6,Ptprj,Plk3,Hmox1,Mepce,Ttbk2,Plaur,Slc7a11,Flt1,Mr1,Gstp1,Mafg,Ankhd1,Nufip2,Msn,Vps37b,Pmaip1,Plk2,Ifrd1,Sod2,Clec4e,Zfp382,Gba,Mmp19,Clasp2,Hs3st3a1,Mxd1,Fam50a,Senp2,Ppp1r15a,Rad23a,Fn1,Abhd16a,Nsun6,Umps,Fscn1,Klf9,Ccnl1,Slc25a37,Ccdc59,Phf7,Tubb2a,Ythdf3,Azin1,Tmtc4,1810013L24R…
Mafk	Orai1,Tob2,Cdc42ep2,Eif4enif1,Tpst1,Stat5a,Usp9x,Ctnnd1,Pafah1b1,Ttll1,Haus4,Ebf1,Aarsd1,Ltbr,Scnn1a,Ncor2,Prdm2,Camk2g,Pogz,Foxp1,Ccs,Tcf12,Wdr33,Rell1
Max	Stat3,Arf6,Max,Isg20,Frmd8,Cd47,Ahsa1,Daxx,Ogfr,Arhgef10l,Dhrs9,Hspa8,Denr,Cox5b,Rplp0,Epsti1,Naif1,Sap30,Pcx,Ptges2,Cnot4,Enpp2,Hsp90ab1,Ccdc86,Btbd9,Nans,Ino80e,Glyr1,Bcl11a,Foxred1,Lrrc58,D16Ertd472e,Scfd1,Zbtb25,Ctcf,Anks1,Rragc,Dync2li1,Hmgn3,Pabpn1,Traf4,Scfd2,Tecr,Utp15,Ggnbp2,Leng8,Lrrfip1,Epn1,Cdk13,Ppp4c,Sf3b4,Cyb561d2,Rps6kc1,Chchd5,Eif3l,Rpl32,Ipo4,Wdr45,Uba2,Smug1,Ttc1,Yipf4,Sec13,Su…
Maz	Hspbp1,Klhl26,Rsf1,Arhgap26,Stx6,Wdfy2,Mbd5,Rap1a,Spop,Mrps36,Nhp2,Dab2ip,Efnb1,Kctd6,Drap1,Psme1,Crb3,Ptger4,Hipk1,Nfkbid,Pax5,Ubl3,Ak4,Mad2l2,Thy1,Emp1,Cenpk,Pitpna,Ccr9,Emilin2,Gtf2i,Tmem170b,Dhcr24,Fgfr1,Sh3gl1,Rps20,Camk1d,Fuca1,Kdelr2,Slc5a3,Sp100,Akap12,Nr4a3,Ccdc18,Msh6,Pknox1,Ankrd17,Gpx8,Sart3,Wdr46,Rpp14,Ech1,Ap4b1,Cd160,Cda,Nemf,Tnfrsf9,Chst7,Stard13,Tmx1,Des,Atxn1l,Rnd2,Htatsf1,Dlg1,…
Mef2a	Nr4a1,Myo1c,Ywhah,Gnas,Jun,Tgfb3,Fabp4,Cpeb4,Gapdh,Fosb,Ccdc141,Dstn,Ebf1,Klf4,Tpd52,Ep300,Ier5,Nfkbiz,Rps12,Calb1,Pim2,Elmo2,Fasl,Ppm1g,Tspan8,Ccnd1,Lars2,Tef,Stk38,Mef2a,Anp32a,Hspa4,Slc16a3,Rasgrp2,Tpm3,Kdm5b,Hmgb1,Smyd2,Mapk3,Slc22a8,Emd,Slc7a7,Stap1,Nfkbia,Dab2,Foxp1,Gss
Mef2c	Malat1,Tbx6,Fbxl19,Egr1,Ccnd2,Ganc,Ldb1,Mef2c,Acvr2b,Col23a1,Hpgd
Mga	Spag9,Mga,Lysmd2,Ipo13,1110051M20Rik,Hp1bp3,Jdp2,Max,Prr5l,Ak3,Sh2d1b1,Slc37a1,Ap3m2,Kcnip3,Tpst2,Deptor
Mios	Aff4,Pias4,Cd164,Dolk,Arrdc4,Fam117b,Hbp1,Ubxn1,Ehmt2,Rrp12,Cdk7,Rad23a,Pdpr,Pfkfb3,Stxbp2,Nme2,AW209491,Tktl1,Neurl2,Socs2,Tex10,Zbtb40,Lats2,Rev1,Supv3l1,Sorl1,Mepce,Lactb2,Dcaf11,Nudt9,Sfxn2,0610040J01Rik,Stk4,Met,Acvr1b,Fam117a,Cd2,Mlx,Nav2,Heatr3,Tomm20,Dhx40,Dag1,Eif4enif1,Slc25a14,Fgfbp3,Ikzf2,Pde7b,Tnks2,Cdkn1b,Mospd2
Mlx	Ube2b,Cdk4,Gigyf2,Ubn1,Hps5,Mapre2,Cnpy3,Fbxo10,Fmnl1,Relb,Amigo1,Scarb2,Ildr2,Brdt,Atp6v1a,Dhdds,Selenbp2,Rcan1,Nckap5l,Lmo4,Ldha,Serpini1,Mlx,Lmtk2,Rexo2,Ppm1a,Nol8,Cbfa2t3,Acvr1b,Mccc2,Cdkl3,Gnb1,Pno1,Rbms1,Vangl2,Psmd14,Pycard,Tcf7l2,Ddit4,Hdac7,Atp5g3,Ezr,Rbms3,Skp1a,AI413582,Znhit1,Sel1l3,Vill,Ipp,Npm1,Utp6,Sulf2,Aldoa,Usp46,Hnrnpa3,Shisa5,Fgr,Klhl21,Dnajc8,Mpp1,Tmcc1,Fhad1,Zfp704,Hmox1,Atp…
Mlxipl	Cenpa,Gse1,Ubr1,Abhd13,Per1,Pinx1
Mta3	Bin3,Sh3bp5l,Epn1,Rab37,Rtp4,Tprgl,Lcp2,Rasgrp2,Dnajc3,Mkks,Bnip3l,Ncf1,Mrpl53,Nae1,Rundc1,Zc3hav1,Tox,Aldh3b1,P2ry1
Mtf1	Csrp1,Fxr2,Hes1,Rreb1,Drg1,Rab11a,Dis3l,Wbp2,Nod1,Il15ra,Fkbp8,Tcea3,Ube4a,Ak8,Zc4h2,Lrp8,Havcr2,Epsti1,Dnlz,Mrpl37,Pilrb1,Tnfaip2,Gcnt2,Ddx10,Slx4,Eapp,C130026I21Rik
Mxd1	Dvl2,Gabarap,Rnasek,Zzz3,Cd164,Zfp318,Arfgef2,Nup188,Nras,Satb1,Slc20a1,Lmnb1,Tex10,Lats2,Slc38a1,Ctsf,Trappc6a,Dhdds,Zc3h11a,Agtrap,Atg5,Tceal1,Zcchc7,Ints6,Uso1,Dlg1,Ptges2,Ccdc88c,Tagap,Bloc1s1,1700037H04Rik,Hsf2,Pelp1,Fabp3,Selenbp1,Ube2q2,Rdh5,Tmem229b,Auts2,Tmem185b,Gpsm2,Lzts2,Chd6,Gucy2c,Cs,Prpf40b,Bach1,Rbbp6,Ankrd27,Ablim1,Galc,Ndufv2,Tob2,Rcl1,Fmo1,Smad2,Gaa,Zfp91,Agpat1,Zfp523
Mxd4	Sfxn2,Snx5,Mxd4,Fubp3,Mllt3,Rgs10,Rragb,Mc1r,Uhrf2,Aplnr,Mrc1,P2ry6,Dst,Zfp704,Pacs1,9330175E14Rik,Ggnbp1,Tanc2,Zbtb3
Mxi1	Mfn1,Zbtb11,Cttnbp2nl,Shq1,Vti1a,Yipf2,Acbd5,Zfp597,Cdk5rap2,Clstn1,2610002M06Rik,Ndc80,Fam193b,BC052040,Phactr4,Zfand3,Cdc14b,Olfml3,Gabpb1,Utrn,Pigo,Fanca,Sirt6,Lyrm1,Mxi1,Timp3,Smarcd3,Foxp1,Lsm14a,Wnk1,Prdm16,Chd6,Agap3,Sufu,St8sia6,Agap1,Aplp1,Arrdc3,Bmpr1a,Sirt3,Hmgn1,Scaf11,Chst11,Gatm,Dok1,Ppfibp1,Tmem150a,Zfp367,Patz1,Rassf5,Gjb2,Bin1,Cpeb3,Cdyl2,Lpcat3,Rybp,Uap1,Rbl2,Arv1,Adam22,Ralbp1,…
Myb	Ssbp2,Trim8,Det1,Plxdc2,Ctnnb1,Ddi2,Tns4,Adrb2,Abhd6,Acp6,Zbtb38,Mgst3,Lbr,Rnf19b
Mybl2	Rhoc,Wwc1,Csgalnact2
Myc	Aldh18a1,Tecr,Nptxr,Bicc1,Tlcd1,Myc,Mapk14,Cdk17,Kidins220,Mlxip,Arl4a,Ndst1,Sbk1,Cenpp,Nop10,Arrb2,Car9,Myom1,Manf,Arid2,Eif4e3,Pafah1b3,Ptprs,Grn,Adh1,Cnksr3,Pcx,Gadd45g,Gtf3a,Lmo2,Prkci,Rapsn,Srbd1,Wls,4931406C07Rik,Cd74,Ska1,Rrp1b,Ankrd9,Ywhah,Slc5a11,Foxm1,Mcm3,Amd2,Ptch1,Prdm16,Ncoa4,Baz2a,E2f8,Sipa1l2,Ino80d,Prr7,Sh3pxd2a,Mid1,Vrk2,Cbx4,Map3k1
Myef2	Zfp36l2,Nckap5,Eif3l,Ccdc14,Myef2,Pfkfb1,Polr2c,Cmas,Ampd2
Nelfe	Gga1,Zbtb45,Rab1b,Smchd1,Sec61a1,Chmp2b,Atp6v1e1,Naa38,Ndufa9,Zfpl1,Bnip3l,Gnb2,Cfl2,Mapre1,Set,Plxnc1,Cggbp1,Eif2a,Trip12,Myo5a,Ppfibp1,Fam172a,Ak4,Gnaq,Lpin2,Wdfy3,Mapre2,Phf2,Ube3a,Ccne2,Ippk,Appl2,Bag4,Map3k7,Eif3l,Polr2h,Nek9,Yme1l1,2210408I21Rik,Cyb5d2,Zranb3,Naa35,Ddx39b,Xab2,Ube3b,Klhl15,Txnl4b,Eif3m,Tbc1d8,Uba6,Lrrc51,Rpl28,Ftsj3,Fbxo8,Psen1,Scfd1,Nop2,Thap1,Uqcr11,Mlycd,Fnta,Cenpo,Rpl7l…
Nfat5	Tacc2,Slc16a12,Nav2,Ap1s3,Dync1i2,Nfat5
Nfatc1	Mbd6,Bmf,Zbtb46,Ehbp1l1,Polr2a
Nfatc3	Crtc3,Zfp707,Sox4,Gnas,Ints9,Fkbp5,Tbc1d23,Pdcd4,R3hdm2,Atf4,Pde4dip,Jup,Ppp4r2,Shf,Rnf150,Axin1,Wwp1,Lmo1,Arid5a,Errfi1,Atp6v1b2,Ptgfrn,Sacs,Sash1,Wdr82,Zdhhc1,Lmna,Slc45a4,Bcl2l11,Lamtor3,Hccs,Mtf1
Nfe2	Emd,Xpnpep3,Hnrnpa3,Trp53inp2,Relb,Btg1,Emilin2,Usp2,Dok2,Bhlhe40,Ppig,Med27,Wdr1,Magoh,Klf13,Elf4,Fbxo28,Fn1,Junb,Plaa,Nfkb2,Racgap1,Cope,Srsf1,Fos,Agpat4,Eif5a,Abi3,Pmaip1,Snd1,Gngt2,Spag9,Ier2,Dctn3,Adrb2,Slc35e1,Coq10b,Insig1,Tnfsf14,Arfgef1,Taf10,Eif1,Wsb1,Ptpn1,Lactb,Rap1b,Myo9a,Wdr26,Atp6v1e1,Azin1,Aldoa,Arpc5,Hnrnph2,Atg3,Neurl2,Gabarap,Kat5,Lztfl1,Atp6v1h,Khdrbs1,Adnp2,Orai2,Atp7a,Selenb…
Nfe2l1	Slc9a1,Ctnnal1,Abcb8,Ldb1,Rad51
Nfe2l2	Rara,Hmga1,Zfp36,Hcfc1r1,Ubc,Psmd11,Cd44,Tnfrsf1a,Vapa,Lrrfip1,Cdkn1a,Sesn3,Hsp90ab1,Mdga1,Akirin2,Pim1,Abi3,Rgs2,Furin,Anxa7,Ifrd1,Cxxc5,Tuba1c,Abr,Nfe2l2,Irs2,Pla2g4a,Gm973,Psmc5,Cmpk1,Ap1ar,Phc2,Mapre2,Rapgef2,Sel1l3,Zfp329,Rasgrp3
Nfia	Nfia,Slc16a6,Spns3
Nfic	Nr1d1,Armc1,Hmgb1,Pigb,Rbms2,Ambra1,Lmna,Fam136a,Zfp280c,Nrgn,Glud1,Ppp6r1,Zfp668,Ndufa6,Rsf1,Gnas,Tmem91,Nrf1,Chid1,Daxx,Mllt3,Soat1,Aff3,Phf1,Zbtb41,Rock2,Lims1,Dok4
Nfil3	Vps37b,Dusp1,Opa3,Rce1,Nr4a2,Btg2,Ppp2ca,Akirin1,Ndufa10,Cds1,Mxd1,Cdc5l,Fn1,Maff,Trib1,Myl6,Ccdc124,Txnl1,Vps37a,Atf3,Ppp1r15a,Dctn3,Btg1,Gpcpd1,Hipk1,Uqcrfs1,Ddx5,Pinx1,Ldha,Smarca5,Zyx,Klf9,Rap1b,Dnaja2,Sf1,Cox18,Stard3nl,Cdk2ap2,Stat3,Bcl2l13,Cd2ap,Pdha1,Golga5,Ociad1,Ier2,Arl5b,Cdc42se1,Mpzl3,Srpr,Coq10b,Abce1,Zfand5,Ccnl1,Cltb,Rel,Nup153,Arhgap26,Zcrb1,Fau,Sar1a,Map2k1,Bcl6,Becn1,Arpc5,Agpa…
Nfix	Fam76b,Nfix,Hsd11b1,Cblb,Pinx1,Klf10,Kctd2,Aldh18a1,Slc25a12
Nfkb1	Gngt2,Abi3,Fry,Psme2,Ccr10,Tnfrsf1a,Ube2e1,Trim8,Rpl19,Jarid2,Fam129b,Tppp3,Acot9,Sat1,Ccl9,Arl6ip5,Cotl1,Scnn1a,Pes1
Nfkb2	Nfkb2,Nfkbid,Creb1,Baz2a,Cd40,Tnfrsf1b,Sik2,S100a10,Dnaja2,Ralgds,Sephs1,Gadd45b,Prdm2,Bcl2a1d,Cdc42se1,Pde4b,Rftn1,Klf4,Gpr171,Pfdn4,Tsc22d2,Map2k3,Ehf,Ptpn1,Msl3,Tagln2,Iqgap2,Irf5,Hsd11b1,Cul3,Emp3,Ywhaz,Relb,Tank,Ywhaq,Il13ra1,Wwc1,B3gnt2,Gtf2f1,Foxp4,Tle3,Bcl2a1b,Rapgef1,Celf2,Camta1
Nfya	Rell1,Usp36,Hint1,Mcm7,Idh1,Ubap2,Id3,Ugdh,Trim7,Nab2,Bri3bp,Nfya,Jak3,Hcst,Tnfaip8l1,Iqcd
Nfyb	Tnrc6b,Haus7,Baz1b,Prrt1,Sh2d3c,Rprd2,Nr6a1,Rgl2,Mttp,Immp1l,Atf5,Prmt1,Sertad1,Hspa2,Tcf21,Rpl39,Map2k3,Tiprl,Morc2a,Rtf1,Aco2,Tbx6,Pten,Herc1,Wwp1,Dcun1d4,Smap1,Mtm1,Rpl34,Osbpl2,Cast,Yars,Ckmt1,Chtf18,Churc1,Cisd1,Pop7,Zc3h13,Pank1,1110020A21Rik,Cnnm2,Nsfl1c,Nrbp1,Phyhipl,Paqr4,Rpl35a,Ywhaq,Opa1,Nob1,Hsd17b7,Eif4b,Crbn,Impad1,Chchd7,Macrod2,1110008P14Rik,Slc35e4,Reps1,Csnk1a1,Mlf2,Nudt4
Nfyc	Bahd1,Trafd1,G3bp1,Mis12,Pank2,Scd1,Adnp2,Abcd2,Bbx,Zc3h14,Ibtk,Herc2,Rplp0,Ube2s,Abcb6,Rere,Cox6b2,Cnn3,Med29,Mecp2,Eif4g2,Grk6,Chka,Srsf2,Tbc1d10b,Vkorc1l1,Ube4b,Nfkbib,1810013L24Rik,Plekhh3,Stk35,Setdb2,Ddx39,Traf7,Zfp706,Il11ra1,Tubg1,Dmxl1,Arv1,Mettl17,Magt1,Dhx38,Zfp277,Tal1,Nfyc,Cops7b,Prr12,Kpna2,Tgfb1i1,Psma5,Rbm3,Cdc42ep3,Fyn,Agap2,Hmbs,Elk3,Apip,Hmox2,Map3k11,Nop56,Wdfy3,Bin3,Sys1,E2f2…
Nr1d2	Gigyf1,Lpcat2
Nr1h4	Slc12a2,Plekha3,Xpo1,Rexo2,R3hdm2,Frmd4b,Nr1h4,Sp2,Epc1,Dnmt3b,Aco2,P2ry10,Xkrx
Nr2c1	Enpp1,Cand1,Zfp385c,Hes1,Nr2c1,Igfbp4,Irf2,Myo18a,Slc7a2,Pdrg1,Ly9,Sqle,Apc,Mark2,Ercc6
Nr2c2	Nudt22,Ddit3,1110059E24Rik,Utp3,Diablo,Mctp1,Nhp2,Prkdc,Sh3gl1,Pcnp,Setdb1,Acaa1a,Usp46,Cstf2t,Naa50,Rb1,Nr2c2,Peli1,Scaf11,Fhad1,Klhdc8b,Pex26,Timm22
Nr2f2	Pah,Matr3,Coro1c,Myh9,Tmem127,Tsc22d1,Ankrd46,Slc14a1,Luzp1,Col14a1,Zmym5,Xpo6,Gas2,Metap1,Rbm6,Slc39a13,Ptpre,Itgb5,Myl9,Kat5,Spred1,Glg1,Cdv3,Zdhhc5,Adk,Nup62,Amigo1,Zkscan17,Procr,Lrsam1,Laptm4b,Ccnl1,Atp2a3,Dab2,Lin52,Arid5b,Pfdn1,Mcts1,Bend6,Kif21b,Eri3,Hnrnpr,Pth1r,Nup98,Tmem184c,Nr2c2,Rapgef2,Lpp,Usp47,Slc16a10,2410002F23Rik,Ada,Zdhhc24,Mtr,Igf1,Dst,Pogz,Srp54c,Ap2b1,St7,Slc25a20,Ankle2,In…
Nr2f6	Commd3,Xdh,Amt,Nr2f6,Pilrb1,Snx2,1600014C10Rik,Atp5g1,Bmp2k,Abcb1a,Rgs2,Pilrb2,Rrp1b,Rsph3b,Tssk4,Homez,Orc4,Car5b,Sh3glb1,Ppp4c,Rps7,Bri3
Nr3c1	Rmi1,Tab3,Cdc5l,Pign,Snx5,Rora,Ccdc62,Mpzl3,Ssr1,Bcl2l1,Igf1r,Creb3l2,Dram2,Fdps,Cenpv,Romo1,Arrb1,Tanc1,Smo,Hspa1a,Auts2,Dlg4,Etv1,Fubp3,Igf2r,Tom1l2,Ubl3,Cd63,Lrrc41,Sh3gl1,Fam184a,Zfp688,Zc3h11a,Rreb1,Ak8,Taok3,Aldh1a3,Cnot4,Apoe,Ergic2,Cnpy2,Sox4,Nr3c1,Hmgn2,Zfp867,Lclat1,Rims3,Slc16a1,Tspan4,9130019O22Rik,Atp5g2,Fhl3,Susd1,Myo5a,Pard6g,Vcam1,Tmem50a,Atf2,Ccnj,Akap1,Anapc4,Itsn1,Nav2,1110051M…
Nr6a1	Atp1b1,Nr6a1,Zfp644,Cs,Chd8,Ttll3,Prrc1,Parp3,2810006K23Rik
Nrf1	Hnrnpa3,Cnot8,4933434E20Rik,Lig1,Mtss1,Znrf2,Sltm,Kif2a,Mgst3,Snx3,Atp10a,Fos,Cep63,Atg16l1,Polr2h,Mdm4,Fbxl12,Eif3c,Ppil3,Mark3,Dzip3,Synrg,Senp7,BC031181,Icam1,Psen1,Mrps18b,Rps19bp1,Vac14,Ppp1r10,Rpl19,Wdr45,Mark2,Mcm8,Mdh1,Bcl2l13,Lsm3,Isg20l2,Tfb1m,Vps33b,Dync1i2,Mrpl51,Rpl30,Zfc3h1,Krit1,3110040N11Rik,Tbx6,Kif23,Gmpr2,Rrp12,Usp11,D130017N08Rik,Socs4,Zfp688,Copb2,Cdc27,Zfp60,Slc25a11,D17H6S5…
Patz1	9930021J03Rik,Arrb1,Procr,Hddc2,Snx33,Rbmx,AU040320,Patz1,Kpna3,Zdhhc16,Etv5,Trim7,Arid2,Kbtbd2,Pdss2,Dpp4,Btg3
Pax5	Aspdh,Stx6,Mex3c,Cpne8,Dok4,Zfhx3,Pip4k2b,Rbm47,Cttnbp2nl,Pea15a,Lamc1,Dr1,Daam1,Svil,Eif2b5,Atp1a1,Hnmt,Ptp4a1,Rbm34,Btk,Arid5b,Traf2,Ankrd40,Extl3,Ldhb,Sipa1l1,Ptger4,Med1,Mfhas1,Ube2z,Fahd2a,Rabgap1,Hnf1b,Acox3,Zc3h3,Myh9,Gtf2f1,Pitpnc1,Triobp,Cep164,Snta1,Axin1,Ranbp9,Chd9,Rnf10,Kdm2b,Efhd2,Rnf138,Atf7
Pbx1	Pbx1,Bmpr1a,Ptbp2,Elf4,Dpf2,Bcl2
Pbx3	Agfg2,Pdcd4,Elk1,Foxo1,Sfrp1,Aass,Ccng2,Acsl3,Brd8,Calr,Rangrf,Iars,Klhdc10,Thy1,Ckb,Gnai2,Abtb2,Cadm1,Zkscan5,Cald1,Ankrd39,Zfp263,Ppfibp1,Slc4a7,Rab5b,Hccs,Fbxo36,Slc25a14,C2cd2l,Foxd2,Plcd1,Des,Abi2,Rab11fip5,Shisa4,Atp6ap2,Rnf26,Prmt1,Tmem60,Nfkbil1,Rtf1,Snrpd2,Kpna3,Rpl12,Cnot3,4931428F04Rik,Mrps16,Tnfaip8l2,Hs3st3b1,Syt11,Ifngr1,Gpr89,Marcks,Qars,Foxo3,Gmeb2,Fbxw8,Ezh1,Adam15,Hyal2,Plekha3,…
Phf8	Phf8,Rxrb,Fkbp11,Fn1,Nnt,Gabpb1,Mknk1,Pum1
Pknox1	AI429214,Cant1,Asb2,Snx2,Vasp,Arhgap22
Plag1	Rarg,Gpr162,Plag1,Hoxb7
Pml	Arf4,Ubr4,Nfkbie,Trim39,Mrpl47,Farsb,Daxx,Lyst,Ctsf,Ddit3,Eny2,Cd47,Fam149b,Fgf13,Lrrfip2,Opa3,Sar1a,Serpine1,Ppp2r1a,Ubac2,Nfib,Dcaf6,Pcbp4,Pds5a,Suv39h2,Edc4,Cul2,Fastkd5,Smarca2,Pdgfb,Mafk,Dst,Npat,1110006O24Rik,Ptpn4,Zcwpw1,Ttll5,Cbx5,Nipbl,Ints3,Cog3,Gopc,Insig2,Rfxap,Ipo11,Gemin8,Rmi1,Ubxn7,Ubox5,Aptx,Enpp4,Tmx3,Mrps10,Kifap3,Rbm12,Kif23,Max,Abl2,Rad51,M6pr,Atad1,Coro1c,Srp19,Gnb1l,Ranbp3,P…
Pole3	Aldh6a1,Hnrnpa1,Runx1,Tcerg1,Prpf38b,Lrrc20,Pdia6,Gas2l3,Slc35a2,Cox6a1,Asb2,Nox4,Mpp6,Spop,Rars,Lrrc29,Ap2b1,Slc12a6,Ext1,Acsl5,Gapdh,Cyfip1,Cmc1,Numb,B4galt4,Ptpn7
Pole4	Hnrnpc,Sfrp1,Ggps1,Med30,Tulp3,Ccnk,Sec23b,Hsph1,Cry1,Dnajb11,Bahd1,Polr1e,Sesn3,Etf1,Hmgb2,Nid2,Kpna2,5430416N02Rik,Agbl5,Hes1,Cbx5,Gatad2a,Aars,Nfkbib,Pold4,Srsf6,Ptms,Hmgxb4,Pbx3,Helb,Arl5c,Elmo2,Ube2e2,Eif4a1,Sertad3,Polr2g,Emd,Grn,Tbcb,Slc2a6,Etv5,Actl6a,Pnpo,Cdca3,Cdc45,Lrp8,Elp4,Gls,Lrch4,Atf4,Iars,Pabpn1,Gpr180,Rps10,Plekho2,Lrrc20,Cd37,Zfand6,Bcat2,Tsc22d1,Hk2,Ckap2l,Rnf187,Hint1,Cdk5rap…
Polr3a	Ubap2,Cux1,Ripk3,Emb,Vcan,Trps1,Pgrmc1,Rara,Tagln2,Wtap,Psat1,Shmt1,Itsn2,Pdia5,Cdk5rap2,Fgfr1,Exoc4,Fkbp8,Canx,Ip6k2,Baz2a,Aqp11,Rnf144b,Fgfr1op2,Ap1g1,Gtf3c2,Tia1,Zmym4,Ddx59,Aurkb,Rab8b,Fbxo46,Eed
Polr3g	Nrbp2,Caprin2,Wipf2,Magi1,Pcsk4,Pfdn1,Clec4n,Sult1a1,Rab34,Fli1,Fcrls,Gigyf1
Pou2f1	Pou2f1,Sema6b,Aen,Foxo3
Pou5f1	Camk2n1,Mga,Dennd4a,Spen,Zbtb38,Foxp1,Ddx42,Zfp36l1,Eif4e,Tpst2,Setd2,Cnot1,Rreb1,Strn3,Cbwd1,Klhl24,Skil,Ppig,Map2k3,Spop
Ppard	Nrarp,Serpinb2,St7,Psme3,Ppard
Pparg	Nfkbid,Zbtb7a,Atp5a1,Arhgef10l,Dusp5,Adck1,6430548M08Rik,Stat5b,Jrk,Cbfa2t3,Gnb1,Cdc42ep3,Pqlc2,Btg2,Fam20a,Mxi1,Cacna1e,Bax,Rbms1,Cdv3,Plcg2,Bcl2a1d,Ywhaz,Plekho2,Add3,Ybx1,Arl5c,Speg,Pacsin3,Agpat4,Fam107b,Atox1,Cox6c,Ywhab,Anxa1,Pparg,Ncor1,Pi16,Eno3,Xdh,Hip1r,Capns1,Itsn2
Ppp2r3d	Sh3bp1,Tmeff1,P2ry10,Klra7,Commd8,Tbc1d19,Tuft1,Ift140,Fastkd1,Ung,Lyrm7
Prdm1	Lyz1,Tank,Lcp2,H2-Q6,Sap30l,Fosl2,Dnajc14,Asxl1,Tmem50a,Hoxb4,Prdm1,Zscan2,Cpt1a,Prpf40b,Tnfrsf1b,Tspan13,Herc4,Cdk18,Zc3h7b,Immp2l,Sik3,Msi2,Nox4,Kbtbd8
Prkaa1	Aldoa,Nr2c2ap,Enah,Psmb7,Nr1h3,Iffo2,Nek8
Psmd12	Cog3,Lypla2,Tnpo3,Sec31a,Egr1,Etv6,Mettl6,Stap1,Ccz1,Rps19,BC052040,Gpn2,Ncf4,S100a9,Timm23,Sh3bp2,Pla1a,Prpf19,Meis1,Med10,Mrpl53,E2f4,Txn2,Fgd3,A530064D06Rik,Zfp687,Sart3,Zfp787,Sub1,Zswim3,Odf2,Ncf2,Slc22a15,Clec4e,Trim25,Syf2,Glrx5,Smchd1,Mrps18a,Rpl34,Snrnp27,Txnl4b,Hnrnpf,Nme2,Bcl3,Il2rg,Insig2,Rars,Gprasp1,Vwf,Itpr2,Ptpro,Hspd1,Inpp5d,Exosc3,Pdcd1,Myo1e,Sidt1,Kdm6b,Fmnl1,Gngt2,Mtpn,Zbtb7a,…
Rad21	Hnrnpa2b1,Ubr7,Nfix,Fzd5,Magi1,Nes,Rbbp4,Pcbp1,Eif2s3y,Rab5c,Snx33,Tmub2,Serpini1,Zfhx2,Tbc1d8b,Tulp3,Armc7,Ppp1r12a,Fbxo42,Sumo2,Lrp1,Zbtb2,Eif3f,Tanc1,Luc7l2,Tbc1d10a,Skiv2l,Fbxo33,Snrpc,Atxn1,Zbtb26,Cdkn1b,Rnf220,Arid4a,Slc23a1,Lrba,Immp2l,Atp6v1g2,Mag,Dnajb5,Dcaf6,Bmi1,Add3,Trim24,Ascc2,Myh9,Xpr1,Sigmar1,Mlxipl,Paip2b,Plscr3,Dennd3,Adnp2,Socs1,Snapc2,Ppp2r5d,Qsox2,Spg21,B4galt1,Vmac,Hsd11b2,P…
Rara	Tkt,Tppp3,Xdh,Cbfa2t3,Rara,Nr4a1,Ear2,Fam49b,Add3,Cycs,Smpdl3a,Trem3,Anxa2,B4galnt1,Tnfrsf1a,Slc25a5,Gngt2,Dnaja2,Slc5a8,Sucla2,Klf4,Atp1a1,Ldlrad3,Ppp1r2,Samhd1,Anxa1,Rhof,Map3k14,Erbb3,Ubl3,Nrarp,Iffo2,Hmgb3,Cybb,Ficd,Cyth3,Eif4g3,Aspscr1,Arhgef40,Morf4l1,Matr3,Dap3,Phyhipl,S1pr5,Zfp217,Tbc1d8,Rab39,Fam107b,Zbtb3
Rarg	Stard3,Fosl2,Nr6a1,Fus,Ccdc102a,Pah,Haus5,Smc4,Nek2
Rb1	Lin52,Rel,Acbd6,Sv2c,Ppp2r5a,Rptor,Rb1,Ltn1,Abi1,Mon1b,Dcun1d4,Srsf4,Nfkbid,Cct2,Dars2,Tada3,Nrxn2,Mef2c,Sec22c,Zfand5,Nme2,Shisa5,Cul3,Pcf11,Prr5l,Map2k5,Fzr1,Ncapg,Stxbp1,Cxcr4,Slc22a4,Pla1a,Smarcc2,Mcm6,Ddx46,Rsrc2,Rprd1b,Cstf2t,2210408I21Rik,Gm6793,Cyld,Commd3,Cd3eap,Trrap,Tbc1d9,Ddx10,Yars,Atp6v1h,Drosha,Hyal2,Sf3b3,Zcwpw1,Kif13b,Faim,Grk5,Taf11,Gsk3b,Treml2,Kdm2b,Irf4,Tatdn2,Kctd13,P4ha1,Sm…
Rbbp5	Son,Tbc1d22a,Rprd2,Arhgef7,Pmepa1,Plxdc1,Nckap5l,Pdcd1,Sh3gl1,Ust,Zfp703,Dnmt3b,2310068J16Rik,Fam13b,Mink1,Trip12,Zfp275,Letm1,Erbb3,Mark4,Akirin1,Numbl,Med26,Hspbap1,Npm1,Eif4e3,Zbtb10,Bdh1,Evi5l,Ap3m2,Rit1,Zfp580,Rbbp5,Zgpat,Acvr2a,Vcpip1,Eif2a,Tbcel,Smc6,Lemd3,Hspa4,Phldb1,Ube2z,Spast,Zfand3,Rpl26,Eml3
Rbpj	Slamf9,Mmp12,Aff3,Dab2,Asb2,Cacna1e,St3gal6,Pou6f1
Rcor1	Vipr1,Camk1,Fam78b,Camk2g,Thtpa,Rcor1,Clec16a,Nox4,Susd1,Zfyve1,Atf3,Naif1,Slc5a8,Ralgapa2,Kbtbd7,Araf,Nup153,Dok4,Stard8,Sh2d1a,Pls3,Tbxas1,Ficd,Nr1h4,Llgl2,Flnb,Ercc6,Zfp282,Zfp12,Stx6
Rel	Llgl2,Calm1,Ptprj,Ino80d,Capn1,Nr4a1,Klf4,Zfp36l2,Dusp5,Azin1,Atf3,Paqr9,Zfp706,Ace,Fmnl1,Nfkbiz,Zmiz1,Btg1,Tmcc2,Gapdh,Pank4,Marcksl1,Gtpbp1,Sumo2,Scnn1a,Zfand5,Fbxl3,Mylip,Csrp2,Eif1,Grasp,Plk1,Nfkbia,Gpbp1,Rel,Camta1,Abi3,Ccnl1,Arhgef40,Itpkc,Flna,Il2rg,Pde4b,Atxn1l,Ninj1,Runx2,Notch4,Eno3,Ccrl2,Pmaip1,Osgin2,Nfkbid,Tiam2,Znrf1,Smad5,Cyba,Ltb,Nsun6,Dennd4a,Ccl5,Nr4a2,Rnd1,H2-D1,Cdc42se1,Birc3,…
Rela	Psma6,Arhgap9,Cnot8,Tmem86a,Irf5,Icam1,Actb,Capza2,Junb,Btk,Tal1,Egfl7,Ptch1,Rela,Samd8,Socs3,Sipa1l2,Pak1,Dab2,Tgfb3,Sirt6,Nif3l1,Mgst3,Stx4a,Spp2,Cldn2,Pik3cg,Sik3,Il1b,Fam110a,Snx10,Hnrnph1,Cdk17,Atxn1l,Cdc42ep4,Akirin1,Galnt14,Rab35,B4galt5,Tusc1,Abr,Myo1b,Homer1,Rnd1,Pde4b,Hpgds,Ptpra,Myh9,Ncor2,Ddx3y,Polr2a,Zrsr2,Clec5a,Dlc1
Relb	Nfkbia,Icam1,Relb,Tank,Tnip1,Skap2,Tnfaip2,Nr2f2,Fndc3b,Cxcl9,Cd40,Nfkbie,C1qtnf6,Fbxw11,Pde6d,Il1b,Tnip3,Il2rg,Cdkn1a,Atp1a3,Faim,Stx12,Clcnkb,Snd1,Ccl7,Nupr1,Aldoa,Cdc37,Ninj1,Taf7,Ak2,Pdik1l,Cdk2ap1,Gbp4,Casc4,Gpr18,Rasgrp3,Tmem87a,Cxcl10,Cd69,Gt(ROSA)26Sor,Casp4,Hnrnpr,Dennd4a,Fas,H2-Q6,Rnf31,Myo1c,Gnai3,Rras,Ptpn2,Rela,Ada,Gbp5,Tnpo3,Ppp1r10,Vta1,Lrrc29,Trmt6,Srpr,Zbtb12,Orc4,Paip2,Fasl,Scyl…
Rest	Abi3,Ccdc17,Iscu,Sdf2l1,Mapt,Aldh3a2,Pigl,Cdc42bpa,Dpy30,Cdca7,Rwdd1,Ddah1,Tra2b,Snx5,Dtx3,Zadh2,Rest,Suclg2,Rhbdf1,Fam89a
Rfx1	Lrrc49,Arf2,Rfx1,Gch1,Lypla2,Rbm17,Phc1,Lfng,Rilpl2,Cdk16,Nacc2,Ndst1,Pbxip1,Sema4b,Ppp1r12c,Ubr3,Maml2,Plxnb1,Mphosph9,Srgap3,Clip1,Arhgap25,Daam1,Sh3pxd2b,Csgalnact2,Nono,Pdss2,Picalm,Kcnj16,Cbx8,Bin3
Rfx2	Anxa1,Rfx2,Emp1,Klf4,Zbtb7b,Tppp3,Cyb561,Ace,Fam117b,Cbfa2t3,Nod1
Rfx5	Baz2b,Impdh2,Bach2,Hoxa9,St6gal1,Pbx2,Phc1,Pou2f1,Lrsam1,Cep57,Aldh6a1,Acin1,Wdr81,Scai,Iqcd,Farsa,Il12rb1,Zfp46,Mphosph9,Rfx5,Zdhhc24,Tmbim6,Slc25a35,Tspan33,Eaf2,Alg11,Nfia,Phkg2,Wnt6,Sardh
Rfx7	Ipo11,Dusp6,Dhx32,Slc35b3,Slc43a2,Dhx37,Zfp281,Cbx6,Csnk2a1,Coro2a,E2f5,Epc1,Ticam2,Bnip2,Psen2,Gbe1,Apc,Pkd2,Zmiz2,Wwp1,Pde7a,Rfx7,9930021J03Rik
Runx1	Runx1,Rbpj,Fus,Herc1,Pfkm
Runx2	Rad51,Runx2,Slc44a2,Smarca2,Zrsr2,Cab39,Pla2g7,Degs1,Lepr,Phactr4,Pter,Slc7a11,Tbc1d24,Adm,Rnf130,Camkk2,Siah1a
Runx3	Rbms1,Tmx2,Lpxn,Cfl1,Tpm1,Pogz,Zfhx3,Unc50,Elk3,Batf3,Sbno1,Pik3r1,Plxna4,Cox5b,Alcam,Chd7,St3gal6,Frmd4b,Ube4a,Slamf9,Flywch2,Slc45a4
Rxra	Tbc1d5,Asap1,Bhlhe40,Cnot6l,Sertad2,Znhit1,Zc4h2,Cs,Ppip5k1,Ly6d,Cd19,Hp,Fgr,Gtpbp3,B9d2,Rhbdd1,Sh3bgrl,Tuba8,Gng12,Sh3kbp1,Ms4a1,Ebf1,Grap
Rxrb	Fbxo36,Gdf15,Csf3r,Psmc5,Cd300c,Nudt21,Rnf31,Runx1,Zfp326,Mrpl53,Rpl6,Tbc1d8,Timm8a1,Tasp1,Gpx8,Arhgef33,Mrpl51,Bag6,Clcn3,Nfe2,Dab2ip,Mllt10,Ankrd9,Pitpna,Abca2,Psmd7,Rxrb,Ramp1,Acvr1,Irf5,Bad,Sla2,Phgdh,Tns1,Hadha,Stk17b,Nufip1,Ybx1
Sap30	Hmgb2,Akirin2,Rpl4,Ppig,Mat2b,Jun,Thoc2,Rps19,Atg3,D1Ertd622e,Lsm14a,Foxm1,Eef2,Capza1,Max,Psmb3,Tada3,Cuta,Xpot,Cbx8,1110059E24Rik,Setd6,Lcmt1,Bcas3,Erp29,Pop1,Polr3a,Rnf38,Nudt9,Ncald,1110004F10Rik,Rcl1,Ppp6c,Dtwd1,Eef1a1,Srsf3,Ap4s1,U2af2,Daxx,Ccdc124,Ubl3,Zfand5,Uba1,Rps8,Tapt1,Cyfip2,H3f3a,Eif4a1,Fam111a,Aldoa,Psmb1,Erh,Odf2,Hipk3,Rpl41,Idh3g,Ap1s2,Cops7a,Kdm5b,Tsen2,Lcn2,Rora,Ptp4a3,Pstpip1…
Sft2d1	Mxd3,Pgk1,Abi3,Fyb,Rffl,Cd14,Rtn4
Sin3a	Ggnbp2,Tprgl,Klf7,Arhgap23,Spag9,Arih1,Kti12,Paip2,Atg16l1,Tbc1d22a,Rnf167,Zfp384,Rpl32,Lsm1,Isy1,Vmp1,Leprotl1,1700084E18Rik,Senp7,Chtf8,Sub1,Polr2j,Zkscan4,Mark3,Sec11a,Ankrd17,Tmem208,Etf1,Sgk1,Ints12,Lcorl,Ubn2,Vcpip1,Lims1,Pex6,Gale,Pnn,Tgfb3,Arhgdib,Trim44,Tmem71,Tfdp2,Cnst,Sin3a,Abcb7,Cops7a,Rgs3,Srfbp1,Glyr1,Cdc14b,Atxn1l,Rnasek,Wsb1,Gm6793,Gtf3c1,Bcl6,Pias4,Osbpl8,Filip1l,Mapre2,Tbcel,Ab…
Sirt6	Hmbs,Krt10,Fli1,2810006K23Rik,Basp1,Pmm2,Fsd1l,Afap1,Pcbp2,Hdac6,Pgm2,Pik3r1,Zc3h8,Tmem63b,Med24,Creb3l1,Dennd5b,Sipa1l2,Apbb2,E2f3,Pdp1,Myom1,Dicer1,Ralgapb,Ttc25,Fgr,Zfand6,Inpp5b,Slc37a1,Nt5dc2,Fbxo42,Nav2,Dgkg,Traf5,E2f1,Ppm1b,Midn,Gpr19,Bard1,Cacna1d,Plcl1,Thg1l,Fam151a,Slc23a1,Ahcy,Fndc3a,Fam117b,Atn1,Pskh1,Prkcb
Smad1	Stx16,Anp32a,Il1f9,Spry1,Aif1,Ubxn1,Ddit4,Wdr59,Smad1,Rtn4
Smad3	Rasal3,Pparg,Ctbs,Gcnt2,Snx1,6430548M08Rik,Ablim1
Smarca4	Pias1,Pex6,Rad21,Pogz,Mlec,Taf12,Zfp407,Grcc10,Rhoa,Rab35,Vta1,Timm8a1,Cltc,Etf1,Eif2s1,Tbcel,Ccnl1,Tgds,Fto,Invs,Fgd6,Btrc,Slamf8,Tmem208,Nutf2,Polrmt,Acadvl,Tpx2,Suds3,Gtpbp10,Cldnd1,Igsf6,Stk10,Rps27l,Commd6,Slc35c2,Sptlc2,Atp5l,Lrp1,Cstf2,Rab8a,Nme2,Adnp2,Klf13,Gpcpd1,Golga5,Dnajb11,Ifrd1,Adipor1,Kdm3b,N4bp2l1,Trim11,Rer1,Rprd1b,Slc35b2,Ddx21,Dpp8,Cstf1,Tcta,Mastl,Stx4a,Tusc2,Golga1,Incenp,Ra…
Smarcc2	Ubap2l,4933434E20Rik,Nptn,Dhx35,Hnrnpa3,Rapsn,Ncald,Mafg,Ssr1,Abcb6,Gem,Fubp3,Bhlhe40,Mlx,Sgta,Relb,Taf6l,Wdr62,Socs2,Insig1,Cand1,M6pr,Slc24a5,Acp5,Klf11,Fabp3,Foxred2,Zfp771,Tbc1d20,Rasgrf2,Eml4,Eif4b,Dnajb9,Nrbf2,Xpnpep3,Palld,Cstf2t,Herc4,Fhad1,Aldoa,Usp46,Gas7,Homer1,Prr7,Asxl2,Mmab,Map1lc3a,Sh3gl1,Stxbp1,Ablim1,Thrap3,Scaf11,Camk1,Coq10a,Dtnb,Plekhg3,P4ha2,Nucb1,Ormdl3,Vkorc1,Dqx1,Srprb,Gmp…
Snapc4	Btbd3,Xkrx,Dscc1,Ldlrad3,Flywch2,Zfyve1
Sox12	Trmt2a,Il15,Bag2,Sox12
Sp1	Znrf3,Abcb9,Sp1,Plekhh3,Mrps14,Cct2,Phtf2,Dstn,Derl1,Per1,Pabpc4,Ncf2,Dmkn,Espn,Zbtb8a,Ppp1r9b,Psma2,Mlf2,Nphp3,Rbm15,Rpusd3,Mark3,Kif21b,Slain1,Rbm8a,Ass1,Med10,Fndc3b,Fhl2,Slc6a13,Ggcx,Ilf3,Rab3a,Nup98,Paip2b,Pnkd,Sdhb,Nfkbil1,Ier3ip1,Smg1,Cmc1,Srf,Ap3m2,P4hb,Tecr,Irx3,Ccnb2,Med29,Kdm4b,Hif1a,Ift27,Xab2,Msh2,Cenpk,Crlf3,0610010F05Rik,Mcts1,Evi5l,Pafah1b2,Denr,Top2b,Dsel,Lrsam1,Prkd2,Spata24,Fhl…
Sp2	Tmem189,Cxxc5,Trim8,Sik1,Rab11fip1,Rnd2,Dgcr8,Ttll1,Trim24,Wdr91,Usp2,Sertad3,Olfml3,Xkr8,Repin1,Rabgap1l,Nf1,Zc3h8,Dapk1,Prnp,Rbm47,Trim26,Mknk2,Acsf3,Trak1
Sp3	Blvrb,Psmc6,Ing4,Uvrag,Nr2f2,Ip6k1,Nxn,1700037H04Rik,Usf1,Zfp277,Tm2d2,Add3,Jun,Xrcc6,Aco2,Cd46,Arhgap18,Lmf1,Mkln1,Trim23,Pck2,Acbd7,Abhd3,Soat1,Sigmar1,Nrp2,Cox6a1,Ckap2l,Hdac11,Sesn2,Mageh1,Sp3,Ccm2,Tfam,Tpcn2,Atp5b,Akap9,Grsf1,Elovl1,Xkr8,Rsu1,Tmem59,Pkd1,Ddx20,Lman1,Tinf2,Kdm4b,Met,Hsd11b2,Rangap1,Mkks,Hs3st3a1,Sf3b2,Rpl34,Afap1,Mex3b,Ints3,Thoc7,Polr3gl,Anks1,2610528J11Rik,Rnf169,Ppp1r3f,Rg…
Sp4	Vav1,Cul3,Hbp1,Dap3,Phf13,Ube4b,Slc39a1,Clcf1,Ubl3,Paics,Ttc39c,Phka2,Plcb2,Gjb2,Stt3b,Gsg1,Pdha1,Lyl1,Nfkbiz,Lmo4,Cttnbp2nl,Apobr,Celf4,Shoc2,Tm2d2,Slc30a1,Tcf7,Mrpl49,Nek6,Sp4,Smarcd1,Bmpr2,Rab12,Pgap2,Ipo5,Cbx3,Rassf5,Pacs1,Prdx6,Rusc1,Cmc1,Fbxl15,Srr,Pbx2,Kdm5b,Rbl1,Chchd6,Xrcc1,Fut8,Heatr1,2410002F23Rik,Lig1,Pitpnb,Wdr92,Lsm14a,Runx1,Kif2a,Rbpms2,Rab11fip3,Ptpn2,Ccnyl1,Plxnc1,Gba2,Hhex,Chn2,…
Spi1	Ube2n,Fbxo28,Herc4,Ywhab,Arpc2,Psmb7,Psenen,Tsg101,Agpat4,Bola2,Ppp4c,Tmem208,Rgs14,Btf3,Rps27a,Smu1,Wdr26,Dgkz,Lsm1,Rps6,Srsf5,Cap1,Samsn1,Dctn3,Rhog,Arf6,Hnrnpf,Rps19,Cops3,Bcl2a1b,Pomp,Spn,Rnase6,Bcl2a1d,Alox5ap,Ttc1,Dusp5,Pafah1b1,Eif4a1,Ncf4,Lrrc59,Lyn,Rap2c,Rab2a,Lcp2,Wdr1,Pdcd10,Cdkn1a,Rpl4,Eif3i,Smc6,Ly96,Ube2l3,Ppp1r12c,Cct7,Lsp1,Zbtb11,Atp7a,Mea1,Cltb,Itgal,Prdx6,Clta,Tcp1,Rab5c,Dda1,Ja…
Spib	Polr2a,Siglecg,Ms4a1,Bank1,Fcrla,Ppp1r16b,Uba7,Il4i1,Fn1,Iqgap2,Rftn1,Gm14548,Cd2,Tiparp,Gab2,Pik3ip1,Sell,Tulp4,Gcnt2,Socs3,Phf6,Eif4enif1,Ddb1,Snx12,Ebf1,Scyl3,Wdr83,Fbxw7,Snx8,Pex5,Arid5a,Sgms1,Phf8,Acyp1,Ccng2,Dusp7,Pelo,Lag3,Gdap2,Gnl2,Socs7,Rhebl1,Osm,Gapt,Kmo,Atg13,Ttll3,Smad5,Cd79a,Fdxacb1,Nol10,Fen1,Il2,Nkapl,Sec24c,Zfp263,Ahdc1,Sema4a,Cd79b,Stard8,Ublcp1,Zfp703,Jakmip1,Atg2a,Foxo3,Slc43…
Spic	Tnf,Nfkb2,Dnajc14,Nfkbid,Vasp,A530064D06Rik,Gpn2,Uchl4,C2,Ccl3,Rps6ka3,Zfp318,Sap30l,Skil,Naa30,Rel,Bhlhe40,Rnf219,Rnd1,Nceh1,Tgif1,Tsc22d2,Fndc3b,Ahcy,Rab20,Phrf1,Arih2,Met,Armcx5,Gadd45b,Herc2,Hemk1,Rftn1,Uba6,Il1b,Ccl12,Tmtc4,H2-Q10,Foxn2,Atf3,Pim1,Rgl2,Cd83,Zmat3,Slc48a1,Runx2,Bahd1,Rere,Lca5,Abhd2,Cul3,Ralgapb,Tmcc1,Cdc42ep4
Srebf1	Tmem183a,Dok2,Azin1,Adnp,Heg1,Rheb,Pdha1,Hspe1,1810055G02Rik,Syncrip,Il6,Casp8ap2,Atf7ip,Bard1,Snrpd2,Nhp2,Cblb,Ppp1r3e,Atp6v1a,Nop16,Srebf1,Fzd5,Vamp1,Aldoa,Mbd5,Mcrs1,Atp6v1d,Nob1,Ppt2,Cdipt,Prkar2b,Aldoc,Esr1,Tec,Tlcd1,Tmem120b,Zfr,Tchp,Rnd2,Pmm1,Cyhr1,Otud5,Frmd6,Rrbp1,Ppp2r1b,Npm3,Lars2,Setd1a,Itsn1,Arhgap26,Myh9,Scyl2,Stx5a,Ptges2,Sema4b,Zbtb5,Lipt2,Ddhd1,Zcchc24,Dexi,5031439G07Rik,Fam13b,P…
Srebf2	Insig1,Adnp2,Dennd5a,Ip6k3,Epas1,Vma21,Hsd17b7,Srebf2,Usp34,Lat,Crem,Slx4,Fdps,Drg1,Nampt,Kcnj16,Crocc,Brd2,Tmc8,Znrf2,Tbc1d8,Per1,Hp,Gdpd3,Zfp362,Kcnip3,Sppl3,Timm8a1,Lmbrd1,Prpf39,Ythdf3,Thoc1,Med27,Cdc20,Acot10,Usp21,Pfdn4,Ppp2r5e,Orc4,Faf1,Eftud2,Espl1,Adck1,Hk2,Atl2,Fbxl17,Slc38a1,Sgms2,Tmem229b,Scarb1,Naa40,Cbfa2t3,Rims3,Gpr82,Zfp873,Grn,Fam78a,Zc3h12c,Egf,Khdrbs1,Matr3,Cdc7,Sec61g,Kit,Plek…
Srf	Mark2,Pih1d1,Brd4,Adam28,Kdm6b,Rnf5,Vcp,Wbp1,Srf,Myh9,Dlgap4,Adm,Unk,Tle4,Ccng1,Rassf7
Stat1	Socs2,Icam1,4930523C07Rik,Maff,Hspe1,Shisa5,Tnpo3,Irf1,Rbm3,Eny2,Irf8,Bclaf1,Rps27l,Snapin,Parp14,Tmsb10,Dnaja1,Tomm22,Dek,Atp5e,Cuta,Sugt1,Lrrc29,Bst2,Cfb,Mpi,Dnajc2,Lgals3bp,Zyx,Cd40,Ptprc,Max,Fcgr1,Hnrnpa2b1,Ffar2,1600014C10Rik,Socs1,Ppil2,Chd1,Gng12,Fbxo44,Fbxo30,Prr5l,Luc7l3,Trim14,Bcl3,Zfp36,Sltm,Cdkn1a,Fgl2,Ier5,Il1rn,Gsdmd,Tmem219,Rsl1d1,Arl6,Atp5h,Sdhb,Ndufa8,Eif3h,Rtp4,Isg15,Oasl1,Ifit3…
Stat2	Rtp4,Isg15,Ifit3,Gnb4,Usp18,Rsad2,Zbp1,Bst2,Parp14,Cxcl10,Socs1,Batf2,Sell,Plekha3,Ifit1,Actn1,Xaf1,Usp11,Tcf4,A530064D06Rik,Elmo2,Isg20,Arhgap1,Lcp2,Prkab2,Vta1,Khdrbs1,Ffar2,Ccnd1,Tor3a,Trim11,Epsti1,Sap130,Oas1a,Casp4,Zyx,Myd88,Morn2,Morc2a,Pak1,Polr1b,Suclg1,Mapk1ip1l,Sf3b4,Irgm2,Tmem138,4930523C07Rik,Stat2,Ifi47,Zfp180,Rrs1,Chic2,Cd38,Stradb,Fcgr1,Sart3,Fam72a,Irgm1,Tnfsf10,Igtp,Casp2,Polr2k…
Stat3	Lcp2,Ncf2,Samsn1,Itgal,Spn,Bcl2a1a,Alox5ap,Prdx6,Rnase6,Arf6,Zfp105,Rbms3,Sh3bp2,Smu1,Rac1,Cdkn1a,Fmnl1,Rap2c,Btg1,Rps6ka3,Pdcd1lg2,Golim4,Ube4b,Lyz2,Gga1,Mepce,Tnip3,Mbtd1,Vasp,Bin3,Ndufv2,Rbms1,Atp5b,Zyx,Akap13,Tm9sf3,Ubl3,Filip1l,Gpr84,Rffl,Zc3hav1,Stx11,Nadk,Lgals9,Strada,Kif5b,Sgta,Ptpn1,Fabp4,Fam129b,Cd40,Mrpl33,Mrpl24,Twf1,Mrps18c,AB124611,Sestd1,Taf10,Rufy1,Gpr132,Ddr1,Pglyrp1,Hipk1,Ank3,…
Stat4	Klrg1,Fez2,Usp54,Farsa
Stat5a	Il18bp,Tnfrsf1a,Pinx1,Ahdc1,Cyb561,Inpp5b,Hsd11b1,Stat5a,Morc2a
Stat6	Wipf1,Rab27a,Rbks,Nav2,Extl2,Zbtb42,Ddit4,Cog7,Cdk13,Cdkn3,Ints12,Cdc27,Slc25a1,Arhgap6
Stub1	Rtn4rl1,Lpl,Lmo7,Xpo1,Myb,Rab27a,Cd5,Top2b,Pex7,Stoml1
Suz12	Zzef1,Rc3h2,Aqp1,Ero1l,Ubr7,Serpini1,Hoxb7,Nfix,Sfrp1,Caskin2,Pou2f2,Ttyh3,Mtmr12,Nr4a2,Prr12,Suz12,Rtn4rl1,Arrb2
Taf1	Paics,Mllt10,Hspbap1,Ddx42,Mthfr,Cdk5,Zfp277,Hspa13,Rab5c,Cnnm3,Rbms1,Ddit4,Lrrc1,Dag1,Hivep1,Baz2b,Zcchc24,Cnpy4,Gldc,Slc38a2,Lars2,Vegfc,Cyld,Polr3f,Xpr1,Nup62,Fip1l1,Wdr12,Cc2d1b,Ssbp2,Pspc1,D430042O09Rik,Parp6,Smyd3,Clp1,Dnajc11,Eed,Ctdspl2,Slc39a10,Ssh2,Pygb,Dcaf5,Abhd10,Ppp2r5e,Atp5g2,Abca3,Tmem63a,Eef2,Usp10,Cacna1a,Gmeb2,Zcchc14,Nckap1,Zfp516,Pcbp4,Zbtb42,Stx17,Arid1b,Ddhd1,Trmt61a,Nckap5…
Taf7	Fbxl12,Hsd11b2,Tmf1,Parg,C2cd3,Gopc,Taf7,Rb1cc1,Eif3c,Pex12,Psmc5,Psmd13,Nfe2l1,Ppp4c,Ywhaz,Hspa8,Rpl10,Spry2,Dbnl,Glyctk,Mrps21,Ppp2r5a,Mff,Zbtb46
Tal1	Atp6v0b,Hspbap1,Zbtb25,Cd63,Nsd1,Mfhas1,Socs5,Ubap2,Trp53inp1,Mrc1,Syne1,Zfp62,Akap11,Ubtd1,Dpagt1,Sik3,Sec61a2,Slc39a8
Tbl1xr1	Sh3kbp1,Zfp503,Itpr3,Mtrf1,Zfpm1,Orai1,Nox4,Prkab1,Slc13a2
Tbp	Patz1,Azin1,Ccne1,Prdx2,Morf4l2,Cdc42ep3,Ccnf,Camkk2,Gpd1,Bspry
Tbpl1	Cadm1,Nrarp,Cxcr4,Rtn4rl1,Cnn2,Jag1,Phlda2,Flt1,S100pbp,Acsf2,Trib2,Plk3,Amd2,Herpud1,Hmgb3,Ppp1r12a,Ak4,Phf5a,Lmo7,Sod1
Tbx21	Tbx21,Padi2,Il1b,Nkg7,Max,Rffl,Zdhhc9,Cd69,Nus1,Nras,Taf3,Raph1,Il2rg,Rassf4,Avl9,Msra,Satb1,Itga9,Sorbs2,Slc25a17,Chid1,Tiam1,Rps6kc1,Mapre3
Tcf12	Dnaja2,Asxl1,Ranbp1,Pctp,Arhgap23,Hnf4a,Slc25a1,Fli1,Ttc36,Usp48,Etfa,Rfx5,Eps8l1,Lemd2,Pabpc4,Tagln,Tmem101,Plxna4,Haus3,Cbx1,Pip5k1a
Tcf4	Rpusd4,Grn,Baiap2l2,Akap11,Rragd,Tbc1d20,Tcf4,Hmgxb3,Psd3,Aff3,Opn3,Auts2,Fam129a,Tlr3,4933434E20Rik,Mthfr,Slc36a1,Wdr81,Slc35b2,Unc93b1,Rcbtb1,Pcgf2,Acsf3,Sbno1,Dip2c,Camk1,Dusp7,Stxbp1,Tsc1,Utp20,Adora3,Maoa,C1qa,Tcf7,Serpinf1,Ccnd1,Ttc21b,Ubap2,Lmo2,Slc23a2
Tcf7	Cuedc2,Mavs,Zbtb38,Rlim,Nfyb,Gpkow,Cttnbp2nl,Cmc1,Nt5c2,Kif1b,Dennd4c,Rusc1,Pgap2,Pinx1,Tcf7,Pde8a,Cul3
Tcf7l2	Gngt2,Abi3,Klhl12,Usp38,Smarcad1,1700084E18Rik,Sqstm1,Zfp706,Rap2c,Cdk2ap2,Agpat4,Bhlhe40,Dmpk,Cd300e,Ubl3,P2ry10,Slc39a8,Hipk1,Tcf7l2,Per2,Actb,Txn1,Hipk3,Fcrls,Fmr1nb,Cars2,Usp49,Gfpt1,Khk,Zbtb20
Tef	Tef,Adamtsl4,Nr4a3,Fsd1l
Tfcp2l1	Pkdcc,Pde8a,Pemt,Lyplal1
Tfe3	Trim37,Il6ra,Slc6a2,Mcoln1,Cd63,Grn,Armcx2,Crb3,Numbl,Snx27,Atp1a1,Eng,Snapc3,Sv2c,Itpkc,Dnajc24,Gabbr1,Ikzf5,Pkd1,Heca,Per2,Zbtb34,Lrrc20,Ctsa,Igf2r,Mxi1,Gigyf2,Opa3,Atg10,Chn2,Snx16,Mff,Stx5a,Dync2h1,Cbx8,Huwe1,Zhx2,Plekhg3,Vps72
Tfeb	Guca2b,Ninj1,Gnb1,Kcng2,Arap1,Kcnip3,Hnf4a,Ssbp4,Lrp2,Rap1gap2,Kdm6b,Soat2,Krt8,Pigr,Zcchc14,Fbxw7,Gnl1,Pik3r1,Etf1,Prpf40b,Txk,Soat1,Ugcg,Vapb,Ppm1h,Med28,Dao,Dip2c,Cdkl3,Ctsa,Dolk,Vps26a,Ubn1,Atp6v0d1,Rpusd4,Hdac5,Eif4e,Wdr62,Clcn5,Srsf3,Lin52,Klhl21,Zfp574,Foxred2,Ptpn6,Cdc42,Pag1,St7,Prpsap2,Satb1,Rfx3,Pth1r,Calcrl,Zc3h4,Atxn2,Arhgap24,Nup188,Bhlhe41,Mmab,Grb2,Zfp710,Map1lc3a,Filip1l,Scaf11,P…
Tgif1	Sla,Kcnj15,Stk40,BC052040,Ube2z,Slc39a9,Zfp277,Dctn1,Ccdc9,Rcan1
Tgif2	Ralgapa1,Tiprl,Uqcrfs1,Nsun6,Nfatc2,Ttc1,Mapre2,Tmem183a,Phf20l1,Taf2,Il6,Gbf1,Ankrd9,Pls3,Smarca5,Bcas3,Itga6,Usp6nl,Cacna1s,Arhgef2,Ankrd49,Hoxa10,Bysl,Tgif2,Pcx,Mapk1ip1l,Plekhg2,Lrmp,Igbp1,Suclg2
Thap1	Sec13,Ift20,Irf2,Timm17a,Thap1,Socs7,Atp5g3,Rab35,Rad21,Rabif,Cc2d1a,Rock1,Rab2a,Farsb,Dnaja3,Ccdc28a,Eif5a2,Arid4b,Rab24,Ercc5,P4hb,Pspc1,Pcgf6,A130010J15Rik,Rras,Map4k3,Ldha,Scamp3,Skap2,Arl1,Cul2,Napa,Socs2,Pin1,Sptlc2,Etfdh,Top3a,Clns1a,Wdr75,Dync1li1,Spop,Arpc4,Ebna1bp2,Tax1bp1,Cir1,U2af2,Rab5a,Rnf25,1700008J07Rik,Zfp628,Ogfr,Hspd1,Akap1,Tctn3,Tm9sf4,Atp5k,Ass1,Tbpl1,Plxna1,Btaf1,Bcl6,Pcolce…
Thap11	Fem1a,Jarid2,Phf23,Arv1,Bub1b,Akirin2,Zfp277,Zfr,Srprb,Ksr1,Rbbp9,Ttc30b,Ctu1,Pus3,Fgfr1,Rpl7,Itch,Gpt2,Thap11,Thtpa,Ralgapa2,Pde4dip,Agap1,Clec16a,Gstz1,Rnf220,Gpkow,L3mbtl2,Cln3,Phactr4,Adnp,Cox7b,Zcchc14,Eral1,Cars,Tmc4,Mau2,Pacs1,Steap2,Nrp1,Rfx3,Cxxc5,Trip12,Zbtb26,AI597479,Fbxl19,Cmas,Pemt,Atp5j,Zscan22,Rps26,Cdc42se1,Cwc15,Enc1,Plp1,Myo1b,Rala,Mbnl3,Cdc42ep3,Ilkap,Ncald,Ugp2,Ldlrad3,Mcmbp,…
Thra	Ado,Tti1,Ralgds,Zdhhc21,Fbxo42
Trim28	Zfyve1,St14,Cc2d1a,Vezt,Snx14,Ctns,Vat1,Foxj3,Cnot1,Loxl3
Ubp1	Hmgn1,Fam122b,Slain1,Msl3l2,Nr2f2,Stk35,Lclat1,Lipt1,Rbms3,Pafah1b1,Tmed5,Mbd5,Dctn2,Ewsr1,Fignl1
Ubtf	Rpl32,Kif4,Pigm,Rpl28,Timm8a1,Cope,Zfp62,Cnot6l,Zc3h12c,Chd6,Sppl3,Tnrc18,Cdk2ap1,Fam20c,Tcof1,St6galnac3,Aplp1,Slc12a2,Rreb1,Aven,Lpgat1,Mctp1,Stk39,Atl2,Ttc7b,Bbc3,Kras,Smo,Vldlr,Blvrb,Extl3,Pnpla8,Nup93,Sh3kbp1,Usp3,Perp,Glb1l2,Paqr5,Gfod1,Tbc1d13,Ahsa2,Alg13,Arih1,Agap2,Whrn,Mef2a,Ctcf,Ppm1g,Psip1,Cast,Rora,Rabgap1l,C2cd2l,Atp1a3,Pak2,Wwp1
Usf1	Vps37b,Ndufb6,Ssr1,Nr4a2,Klf13,Ndufa10,Calm2,Ythdc2,Ube2s,Tsg101,Ttc19,Klf11,Ypel5,Arid4a,Slc25a3,Rps8,Sephs2,Cdc42se1,Slc35b1,Cox8a,Tial1,Gnas,Ccdc115,Imp4,Dennd3,Snrpa,Dap,Fbl,Lamp1,Eif3c,Runx3,Fgf13,Smap2,Smarcd3,Pabpc1,Lrrc8a,Amdhd2,Sirt1,Ap2b1,Btbd9,Rad23a,Cc2d1b,Dennd5a,Cnot7,Vps37a,Smchd1,Pdcd6ip,Smndc1,Dcaf11,Phactr3,Zfand2b,Tgfb3,Rrp1,Eif5a2,Fn1,Rspry1,Supv3l1,Cdc5l,Cdadc1,Faf1,Pank3,Atg…
Usf2	Amdhd2,Gabarap,Snx2,Atp6v0d1,Ptprs,Dyrk1b,Slc20a1,2310022A10Rik,Rab5a,Slc25a36,Plcg2,Sbno1,Lrrc58,Ctsd,Mfhas1,Rreb1,Hnrnpa1,Ap1s2,Gyg,Rgs1,Nrbp2,Nop10,Calr,Sephs2,Trim39,Tasp1,Mlf2,Nme2,Orai1,Chn2,Eef2,Eif3k,Osbpl2,Slc25a5,St3gal1,Poglut1,Ube2s,Hpgd,Cisd2,Snrnp25,Plek,Eif3f,Zfp706,Abhd10,Aldh3b1,Clta,Lgals3bp,Ccr7,Tank,Psmd3,Notch4,Dnajc15,Wars,Ykt6,Soat1,Tgfbi,Gtf3c1,Atp5g3,Abtb2,Ube2n,Zbtb1,Rps…
Vezf1	Elmo2,Kdelr2,Cox7a2l,Sod1,Whrn,Gm2a,Mapk6,Anapc16,Dnajb1,Nfkb1,Ythdf2,Ostc,Morc2a,Fosl2,Thy1,Socs3,Pth1r,Magoh,Gnas,S100a10,Igsf9,Txk,St6galnac3,Dnajc1,Wipi2,Eno3,Pfn1,Igfbp5,Vezf1,Ctif,Nfkb2,Nab1,Ywhaz,Nr4a3,Fn1,Papola,Dnmt3b,Bfsp1,Plekhf2,Hs3st3b1
Xrcc1	Xrcc1,Orai2,Prkacb,Dbr1,Dnajb2,Phlpp2,Cul9,Arhgap12,Zmiz1,Serping1,Chd6
Xrcc4	Pola1,Smad6,Dcun1d3,Gan,Tcof1,Fbrs,Celf4,Zfp553,Arl4a,Nudt2,Met,Trap1,Baz2a,Stx16,Zbtb16,Agrn,Cd47,Tsc22d2,Taok3,Max,Tpm1,Fam161a
Ybx1	H3f3b,Kcnab2,Txnip,Cdk2ap2,Etf1,Shc1,Cks1b,Wdr81,Derl3,Rnf5,Polr1e,Cep57,Chek2,Nudt2,Hmgcr,Mrps36,Stip1,Slc4a8,Ctnnd1,Sertad2,Aimp2,Pnrc1,Atxn2l,Dnajb11,Hes1,Hspa5,Immp1l,Lrch4,Cstf1,Tob1,Smad2,Agfg2,Derl2,Asb7,Mphosph9,Mrps18b,Atp5g1,Sort1,Ppp6r3,Rps6ka5,Ggct,Atox1,Paip2b,Cdc6,Higd1a,Cnbp,Phc2,Acat2,Prpf40a,Cbx5,Uhrf1,Fdps,Calm2,Mthfsd,Tulp3,Tecr,Clec16a,Raly,Med29,Cic,Piga,Wars,Lrrc51,Mpnd,Wdr8…
Yy1	Nup98,4933434E20Rik,Lsm12,Ubn1,Ahcyl1,1700084E18Rik,Neurl4,Ptp4a1,Calm2,Tapt1,Prkcsh,Smarcad1,Stard13,Sp2,Zfp36l1,Rabep1,Plekhh3,Irak3,Uchl3,Phactr3,Baz2a,Kif15,Klf13,Cry2,Styx,Dtx3,Hspa4,Ralgapa1,Tdg,Dad1,Smarca5,Azin1,1700029J07Rik,Tmem147,Sec14l1,Spcs2,Gtf2i,Crkl,Gm10638,Amd2,Mmp9,Ctnnbip1,Minpp1,Gnai3,Fam76a,Fndc3a,Scaf8,Ppil4,Yy1,Caprin1,Trp53bp1,Larp4b,Kdm3a,Eef2,Intu,Dars2,Rnf10,Srp54c,Zbt…
Zbtb1	Cbfa2t3,Kcnn4,Basp1,Dap3,Zfhx3,Tmem229b,Zfp27,Ubap2l
Zbtb11	Zfp516,Tob2,Slc29a2,Cpeb2,Gmpr,Extl2
Zbtb16	Kcne3,Vangl2,Smtn,Ccdc63,Hoxb7,Sema6b,Pik3r2,Zbtb16,Fbxo36,Ero1l,Spast,Actr1a,Gpr137b,BC052040,Dpep2,Rpl26
Zbtb17	Tpcn1,Cdk16,Tarbp2,Smap2,Tceal1,Nfkbil1,Ddah2,Inppl1,Rbm14,Id3,Wdyhv1,Ust,Rock1,Parp3,Leprot,Dtx2,Bcl2l11,Lancl1,Ascc1,Btbd10,Fads3,Rrp9
Zbtb7a	Yy1,Zbtb7a,Atp2a2,Clip1,Syncrip,Wac,Rnf38,Sf1
Zbtb7b	Ugp2,Lin37,Srp72,Hipk1,Map3k1,Thbs1,Bcl2,Fbxo10,Ppm1g,Atxn7l2,Zbtb7b,D430042O09Rik,Cox5a,Stom,Rasa3
Zeb1	Tle4,Ccdc6,Ctsf,Cenpp,Ctif,Atl3,Naglu,Dnaja3,Zfp318,Senp8,Dpagt1,Pcgf2,Tagap,Myom1,Rnf44,Cd2
Zfp110	Siae,Slc4a7,Prdx3,Inf2,Enpp2,Tbkbp1,Sgk3,Fkbp11,Jdp2,Stap1,Nr1d2,Auts2,Zfp110,Cd36,Fmn1,Phactr3,Tbca,Rapgef5,Med24
Zfp119a	Atp5g3,Asna1,Wrnip1,Aldh3b1,Cox7a2,Hes7,Gmfb
Zfp160	Pabpc1,Ccnd2,Sesn3,Mfap3l,Mbnl1,Anp32e,Btbd11,Grb2,B3gnt2,Lpl,Max
Zfp219	Pex16,Zbtb5,Zfp219,Mdk
Zfp235	Sema4d,Ppp4r2,Cadm1
Zfp263	Gse1,Igf1r,Errfi1,Smad7,Apbb2,Peli2,Col4a3bp,Larp4
Zfp296	Rgp1,Anxa2,Ryr1,Myo18a,Dusp16,Ly6i,Heg1,Klf9,Ldb1,Fkbp8,Tnrc6c,Camkk2,Creb3l1,Nxn,Ikzf1,S100a11,Usp1,Nedd9,Zmym4,Arhgef10l,Ddx20,Metap1,Tpm3,Zbtb46,Tmcc1,Tsen15,Cd44,Notch2,Xpr1
Zfp316	Rce1,Slc7a6,Rabgap1,Abhd15,Trim6,Cbfa2t2,Ppie,Slc4a7,Igfbp4,Rilpl1,Ddx41,Lbx2,Fkbp2,Tmtc4,Myl9,Parvb,Anp32b,Tns3,Tcea2,Per3,Tbp,Ankmy2
Zfp319	Fbxo42,Hipk1,Lrp4,Taok3,Fndc3a,Gosr1,Chsy1,Mpi,Tnip2,Mef2a,Pycard,Ccr2,Nab2,Sgpp1
Zfp335	Zfp335,Srd5a1,Rasgrf2
Zfp341	Chd3,B4galt3,Jup,Nrg2,Sp4,Fhl3,Asb10,Dpys
Zfp362	Pabpc1,Lats2,Zfp362,N4bp1
Zfp369	4930550C14Rik,Xylt2,Clec5a,Zfp369,Actr2,Tpm2,Tle1,Fam131a,Fbrsl1,Asnsd1
Zfp383	Zfp553,Cbl
Zfp410	Mia2,Ccdc73,Hoga1
Zfp426	Rbpms2,Golgb1,Csnk2b,Tmx3,Ppp2r5c,Bcas3
Zfp46	Brd2,Nup35,Tnrc6b,Mib2,Zfp46,Snx29
Zfp467	Idh1,Acss2,Kdm6b,Sbno1,Rab22a,Ccdc9,Fbxo36,Rpap2,Sh3kbp1,Ikzf2,Tjp3,Cirbp,Marcks,Vcl,Hpcal1,Smap2,Zfhx3,Ascc1,Ptprf,Fdxr,Plekhg3,Krba1,Elk3
Zfp523	Sh3bp5l,Sfswap,Golga1,Mlec,Vta1,Sugt1,Herc4,Fbxo8,Atg2b,Pcgf1,Myo1c,Mrpl53,Kifc1,Bcl2l13,Dbr1,Rom1,Zfp688,Pcbp1,Fundc2,Tnpo2,Lsg1
Zfp595	Sgms1,Plscr4,Cxcr3,Gmds,Cysltr1,Lyst,Bhlhe40,Josd1,Wdfy2,Ppp2r3a,Pdcd6,Gemin8,Ap3m1,Psmd11,Mcts1,Arhgap17,Gstcd,Lrg1,Hdac3,Rbms1,Tssc4,Mrpl14,Ptch1,Tbc1d23,Nptxr,Ilk,Prdm11,Sgk3,Cd3g,Sbsn,Cdkn1c,Dip2a,Dbp,Mpeg1,Psmg1,Arhgap6,Otud7b,Dnpep,Rdh14,Ppp3cc
Zfp62	Acbd3,Ppp1r12c,Hs3st3b1,Arih1,E2f8,Ift140,Midn,Hspe1,Naa38,Fam3c,Papolb,Pten,Eif2ak2,Tex261,Ssr2,Larp1,C1qbp,Arhgef5,Armcx5,Hbp1,Senp8,Rxrb,Cnnm3,Nid1,Crim1,Cuta,Nprl2,Grwd1,Bbs5,Lims1,Plekha3,Cdc6,Man1b1,Thoc3,Lsg1,Csnk1g1,Bcl7a,Grap,Zfp637,Inppl1,Sh3bp5l,Pcf11
Zfp626	Lmo7,Arhgap23,Scaf11,Timp2,Ikbkb,Mcl1,Pilra,Psmd12,Fosl2,Mapk13,Stap2
Zfp64	Tubgcp4,Ttll12,Maf,Mgrn1,Lipt2,Tep1,Lbx2,Meis1,Cyb5r3,Iqcc,Zfp110,Tspan31,Nudt6,Pou6f1,Pigb,Nfatc2,Snta1,Gnas,Zfp64,Ggt5,Pink1,Pcbd2,Rgs3,Dpy30,Phactr4,Myh10,Fbxo11,Rcl1,Zfp740
Zfp668	Tmem229b,Mtx1,Degs2,Pcsk4,Rpgr
Zfp687	Polr2d,Car5b
Zfp691	Rap1gap2,Tpst1,Triobp,Pgrmc1,Mlx
Zfp729a	Wtip,Nos1ap,Cdkal1,Phlda1,Zfp938
Zfp729b	Hmgb3,Zxdb,Cks2,Arid3b,Nupl2,Psmf1,Nup98,Rem1,Adamts6,Ubqln2,Sntb2,Itgb5,Tbc1d12,Ndrg3,Cog1,Prpsap1,Necap1,Mrpl47,Negr1,Pla2g6,Fpgs,Zswim6
Zfp74	Mlh1,B4galt6,Shcbp1,Tspan8,Dbndd2,Ankrd26,Xrn2,Kcnip3,D1Ertd622e,Gpatch1,Cpne7
Zfp768	Lmo2,Ppp1r7,Ctps,Dhrs3,Slc7a8
Zfp777	AW549877,Pde8a,Mbnl1,Lrmp,Tle4,Baz1b,Mrps10,Meis3,Mapk8,Ywhag,Tmem229b,Papolg,Ubiad1,Gmip
Zfp846	Cep120,Slc3a1,Cdk12,Ankrd46,Gng12,Ltbr,Styx,Wsb1,Rsbn1l,Snrpb2,Slc25a19,Sh2d3c
Zfp868	Pbld2,Ccdc88c,Pcgf2,Dnajc12,Maml3
Zfp869	Oplah,Zfp143,Rab5c,Baz1a,Gna15,Errfi1,Fut8,Timm22,Asb6,Nacc2,Tspan14,Gigyf1
Zfp931	Kcnj15,Tmem185b,Dpy19l3,Rnf152
Zfp932	Larp1,Bcas3,Hnrnpd,Arl3,Mms19,Pbld2,Ddx42,Slc20a1,Exosc5,Cxcr4,Atp6v1h,Rasal3,Snx8,Mrps18b,Ap3d1,Trip6,Zfp771,Fnip1,Cand1,Pdk2,Pdcd4,Utp18,Ccng2,Mycbp2,Flad1,Pou2f1,Zfp574,Snn,Mkks
Zfp937	Runx3,Dhx35
Zfp938	Rragb,Tmem101,Plcg1,Tmem231
Zfp950	Epc1,Actn1,Rexo2,Ube4b,Fbrs,Espn,Des,Gabpb1,Cadm1,Vac14,Psap,Tmem106b,Acot8,Ppargc1b,Fndc4,Mbnl3,Hpgd,Magi1
Zfp951	Dcaf11,Pdgfb,Selenbp2,Zmynd11,Nfia,Nr1d2,Gnb1,Hk2,Zfp395,Acsf3,Plxdc1,Ccnd1,Slc16a1,Ctsa,Zhx2,Tgfb3,Fbxo42,Slc25a22,Dbndd2
Zfp958	Aldh18a1,Nme2,Set,Fbl,Rragd,Zbtb8os,Trim16
Zfp959	G6pc3,4933434E20Rik,Vac14,Brd2,Ube2b
Zmiz1	Zmiz1,Gtf2i,Ndufa4,Usf2,Fgf13,Psma6,Dusp16,Dyrk1b,Klhl13,Tada1,Rap1b,Mbnl1,Bud31,Ube2s,Slc44a2,Phf21a,Dyrk1a,Wnk1,Cdc73,Ptp4a2,Paqr9,Dok1,Sec24d,B4galnt1,Rprd1b,Ythdf2,Plcl2,Plekhg2,Usp34,Iqsec1,Ppp2r5c,Jdp2,Mat2a,Kdm6a,Gpr162,Hoxa10,Xpo4,Mmgt1,Dstn,Arih1,Rel,Slc12a2,Arpc2,Cdk5,Wwp1,Tmem199,Usp40,Tpra1,Pan3,Enc1,Ccdc88c,Cnnm4,Asap1,Gna11,Rras2,Klf4,Ccdc69,Adck1,S1pr1,Foxj2,Wdr37,Ctnna1,Srcin1,Ezr…
Zscan12	Mki67,Tbx6,Mansc1,Trp53i13
Zscan29	Slc5a6,Nhlrc1,Chst11,Lat2,Ccnb2,Zfp91,Ubtd2,Gnpnat1,Mypop,Itgb6,Ddx41,Ifit3,Gimap7

## Sheet: Table S9
Table S9. KEGG enrichment of TFs which belong to regulons with stronger evolutional conservation in infiltrated macrophages.
geneSet	description	size	overlap	expect	enrichmentRatio	pValue	FDR	overlapId	userId
hsa05202	Transcriptional misregulation in cancer	186	16	1.27905	12.5092	4.06342e-14	1.32467e-11	1050;2005;2119;2308;2313;25942;4094;4208;5371;5468;5914;6667;6688;6935;7704;860	CEBPA;ELK4;ETV5;FLI1;FOXO1;MAF;MEF2C;PML;PPARG;RARA;RUNX2;SIN3A;SP1;SPI1;ZBTB16;ZEB1
hsa05161	Hepatitis B	144	13	0.990235	13.1282	7.917e-12	1.29047e-09	10488;1385;1388;1871;1959;2002;3665;468;4772;6772;6773;6774;6775	ATF4;ATF6B;CREB1;CREB3;E2F3;EGR2;ELK1;IRF7;NFATC1;STAT1;STAT2;STAT3;STAT4
hsa05166	Human T-cell leukemia virus 1 infection	255	12	1.75354	6.84329	9.91025e-08	1.07691e-05	1385;1390;1871;1959;2002;2005;4602;468;4772;4801;5971;6688	ATF4;CREB1;CREM;E2F3;EGR2;ELK1;ELK4;MYB;NFATC1;NFYB;RELB;SPI1
hsa04380	Osteoclast differentiation	128	9	0.880209	10.2248	1.66818e-07	1.35957e-05	10379;1385;2355;4772;5468;5971;6688;6772;6773	CREB1;FOSL2;IRF9;NFATC1;PPARG;RELB;SPI1;STAT1;STAT2
hsa05221	Acute myeloid leukemia	66	7	0.453858	15.4233	2.69298e-07	1.75582e-05	1050;5371;5467;5914;6688;6774;7704	CEBPA;PML;PPARD;RARA;SPI1;STAT3;ZBTB16
hsa04928	Parathyroid hormone synthesis, secretion and action	106	8	0.728923	10.9751	5.05562e-07	2.74688e-05	10488;1385;1388;4208;468;6667;860;9935	ATF4;ATF6B;CREB1;CREB3;MAFB;MEF2C;RUNX2;SP1
hsa05200	Pathways in cancer	524	15	3.60336	4.16279	1.27631e-06	5.94395e-05	1050;1871;2002;2308;5371;5467;5468;5914;6667;6688;6772;6773;6774;6775;7704	CEBPA;E2F3;ELK1;FOXO1;PML;PPARD;PPARG;RARA;SP1;SPI1;STAT1;STAT2;STAT3;STAT4;ZBTB16
hsa05215	Prostate cancer	97	7	0.667033	10.4942	3.77996e-06	0.000154033	10488;1385;1871;2119;2308;468;6935	ATF4;CREB1;CREB3;E2F3;ETV5;FOXO1;ZEB1
hsa05321	Inflammatory bowel disease (IBD)	65	6	0.446981	13.4234	4.71393e-06	0.000170749	30009;4094;4772;6772;6774;6775	MAF;NFATC1;STAT1;STAT3;STAT4;TBX21
hsa04625	C-type lectin receptor signaling pathway	104	7	0.71517	9.78788	6.02692e-06	0.000196478	10379;1959;3659;4772;5971;6772;6773	EGR2;IRF1;IRF9;NFATC1;RELB;STAT1;STAT2
hsa05169	Epstein-Barr virus infection	201	9	1.3822	6.51134	7.39438e-06	0.000219143	10379;1871;25942;3665;5971;6772;6773;6774;864	E2F3;IRF7;IRF9;RELB;RUNX3;SIN3A;STAT1;STAT2;STAT3
hsa05163	Human cytomegalovirus infection	225	9	1.54724	5.8168	1.83851e-05	0.000499463	10488;1385;1388;1871;2002;468;4772;6667;6774	ATF4;ATF6B;CREB1;CREB3;E2F3;ELK1;NFATC1;SP1;STAT3
hsa04211	Longevity regulating pathway	89	6	0.61202	9.8036	2.92679e-05	0.000733949	10488;1385;1388;2308;468;5468	ATF4;ATF6B;CREB1;CREB3;FOXO1;PPARG
hsa05167	Kaposi sarcoma-associated herpesvirus infection	186	8	1.27905	6.25462	3.37515e-05	0.000768438	10379;1385;1871;3665;4772;6772;6773;6774	CREB1;E2F3;IRF7;IRF9;NFATC1;STAT1;STAT2;STAT3
hsa04658	Th1 and Th2 cell differentiation	92	6	0.63265	9.48391	3.53576e-05	0.000768438	30009;4094;4772;6772;6775;864	MAF;NFATC1;RUNX3;STAT1;STAT4;TBX21
hsa05203	Viral carcinogenesis	201	8	1.3822	5.78786	5.87313e-05	0.00119665	10379;10488;1385;1388;1959;3665;468;6774	ATF4;ATF6B;CREB1;CREB3;EGR2;IRF7;IRF9;STAT3
hsa04927	Cortisol synthesis and secretion	64	5	0.440105	11.3609	7.04125e-05	0.00135026	10488;1385;1388;468;6667	ATF4;ATF6B;CREB1;CREB3;SP1
hsa04931	Insulin resistance	107	6	0.7358	8.15439	8.28797e-05	0.00150104	10488;1385;2308;51085;6720;6774	CREB1;CREB3;FOXO1;MLXIPL;SREBF1;STAT3
hsa05160	Hepatitis C	131	6	0.900839	6.66046	0.000252941	0.00433994	10379;3659;3665;6772;6773;6774	IRF1;IRF7;IRF9;STAT1;STAT2;STAT3
hsa04915	Estrogen signaling pathway	137	6	0.942099	6.36876	0.000322396	0.0051829	10488;1385;1388;468;5914;6667	ATF4;ATF6B;CREB1;CREB3;RARA;SP1
hsa05030	Cocaine addiction	49	4	0.336955	11.871	0.000333868	0.0051829	10488;1385;1388;468	ATF4;ATF6B;CREB1;CREB3
hsa04934	Cushing syndrome	154	6	1.059	5.66571	0.000602761	0.00893183	10488;1385;1388;1871;468;6667	ATF4;ATF6B;CREB1;CREB3;E2F3;SP1
hsa04659	Th17 cell differentiation	107	5	0.7358	6.79533	0.000786471	0.0110459	30009;4772;5914;6772;6774	NFATC1;RARA;STAT1;STAT3;TBX21
hsa04022	cGMP-PKG signaling pathway	163	6	1.12089	5.35288	0.000813196	0.0110459	10488;1385;1388;4208;468;4772	ATF4;ATF6B;CREB1;CREB3;MEF2C;NFATC1
hsa04668	TNF signaling pathway	110	5	0.75643	6.61	0.000891566	0.011626	10488;1385;1388;3659;468	ATF4;ATF6B;CREB1;CREB3;IRF1
hsa05031	Amphetamine addiction	68	4	0.467611	8.55412	0.00116593	0.014619	10488;1385;1388;468	ATF4;ATF6B;CREB1;CREB3
hsa04152	AMPK signaling pathway	120	5	0.825196	6.05917	0.00131859	0.0159207	10488;1385;2308;5468;6720	CREB1;CREB3;FOXO1;PPARG;SREBF1
hsa04918	Thyroid hormone synthesis	74	4	0.508871	7.86054	0.00159824	0.0186081	10488;1385;1388;468	ATF4;ATF6B;CREB1;CREB3
hsa05016	Huntington disease	193	6	1.32719	4.52083	0.00194523	0.0218633	10488;1385;25942;4899;5468;6667	CREB1;CREB3;NRF1;PPARG;SIN3A;SP1
hsa05162	Measles	132	5	0.907716	5.50833	0.00201196	0.0218633	10379;3665;6772;6773;6774	IRF7;IRF9;STAT1;STAT2;STAT3
hsa04350	TGF-beta signaling pathway	84	4	0.577637	6.92476	0.00254851	0.0268005	3397;60436;6667;7050	ID1;SP1;TGIF1;TGIF2
hsa04911	Insulin secretion	85	4	0.584514	6.84329	0.00266094	0.0271083	10488;1385;1388;468	ATF4;ATF6B;CREB1;CREB3
hsa04261	Adrenergic signaling in cardiomyocytes	144	5	0.990235	5.04931	0.00294146	0.0290581	10488;1385;1388;1390;468	ATF4;ATF6B;CREB1;CREB3;CREM
hsa04925	Aldosterone synthesis and secretion	96	4	0.660157	6.05917	0.00413078	0.0396069	10488;1385;1388;468	ATF4;ATF6B;CREB1;CREB3
hsa04933	AGE-RAGE signaling pathway in diabetic complications	99	4	0.680787	5.87556	0.0046109	0.0429136	2308;4772;6772;6774	FOXO1;NFATC1;STAT1;STAT3
hsa04217	Necroptosis	162	5	1.11401	4.48827	0.00487056	0.0429136	10379;6772;6773;6774;6775	IRF9;STAT1;STAT2;STAT3;STAT4
hsa04630	JAK-STAT signaling pathway	162	5	1.11401	4.48827	0.00487056	0.0429136	10379;6772;6773;6774;6775	IRF9;STAT1;STAT2;STAT3;STAT4
hsa04922	Glucagon signaling pathway	103	4	0.708293	5.64738	0.00530784	0.0455357	10488;1385;2308;468	ATF4;CREB1;CREB3;FOXO1

## Sheet: Table S10
Table S10. KEGG enrichment of TFs which belong to regulons with weaker evolutional conservation in infiltrated macrophages.
geneSet	description	size	overlap	expect	enrichmentRatio	pValue	FDR	overlapId	userId
hsa05202	Transcriptional misregulation in cancer	186	16	1.86742	8.56798	2.59849e-11	8.47107e-09	1051;1649;2120;3066;4149;4609;466;4790;5090;5966;5970;6256;6257;7030;7709;861	ATF1;CEBPB;DDIT3;ETV6;HDAC2;MAX;MYC;NFKB1;PBX3;REL;RELA;RUNX1;RXRA;RXRB;TFE3;ZBTB17
hsa05166	Human T-cell leukemia virus 1 infection	255	16	2.56017	6.24958	2.88207e-09	4.69777e-07	1869;1958;2033;2113;2114;2353;3725;4609;466;467;4790;4791;5970;6722;6776;6908	ATF1;ATF3;E2F1;EGR1;EP300;ETS1;ETS2;FOS;JUN;MYC;NFKB1;NFKB2;RELA;SRF;STAT5A;TBP
hsa04659	Th17 cell differentiation	107	11	1.07427	10.2395	6.92737e-09	7.52774e-07	196;2353;3662;3725;4790;5970;6256;6257;6776;6778;861	AHR;FOS;IRF4;JUN;NFKB1;RELA;RUNX1;RXRA;RXRB;STAT5A;STAT6
hsa05200	Pathways in cancer	524	21	5.2609	3.99171	2.17715e-08	1.77438e-06	1869;2033;2113;2353;3066;3725;405;4149;4609;4780;4790;4791;5970;6256;6257;6776;6778;6932;6934;7709;861	ARNT;E2F1;EP300;ETS1;FOS;HDAC2;JUN;MAX;MYC;NFE2L2;NFKB1;NFKB2;RELA;RUNX1;RXRA;RXRB;STAT5A;STAT6;TCF7;TCF7L2;ZBTB17
hsa05203	Viral carcinogenesis	201	13	2.01802	6.44197	7.49775e-08	4.88853e-06	2033;2959;3066;3516;3661;3725;4790;4791;5966;5970;6722;6776;6908	EP300;GTF2B;HDAC2;IRF3;JUN;NFKB1;NFKB2;RBPJ;REL;RELA;SRF;STAT5A;TBP
hsa05161	Hepatitis B	144	10	1.44574	6.91686	1.45319e-06	7.89568e-05	1869;2033;2353;3661;3725;4609;4790;5970;6776;6778	E2F1;EP300;FOS;IRF3;JUN;MYC;NFKB1;RELA;STAT5A;STAT6
hsa05222	Small cell lung cancer	92	8	0.923669	8.66111	3.31262e-06	0.000151922	1869;4149;4609;4790;5970;6256;6257;7709	E2F1;MAX;MYC;NFKB1;RELA;RXRA;RXRB;ZBTB17
hsa05221	Acute myeloid leukemia	66	7	0.662632	10.5639	3.72814e-06	0.000151922	4609;4790;5970;6776;6932;6934;861	MYC;NFKB1;RELA;RUNX1;STAT5A;TCF7;TCF7L2
hsa05169	Epstein-Barr virus infection	201	11	2.01802	5.4509	4.35076e-06	0.000157594	1869;3066;3516;3661;3725;4609;4790;4791;5718;5970;8819	E2F1;HDAC2;IRF3;JUN;MYC;NFKB1;NFKB2;PSMD12;RBPJ;RELA;SAP30
hsa05220	Chronic myeloid leukemia	76	7	0.763031	9.17394	9.66323e-06	0.000315021	1869;3066;4609;4790;5970;6776;861	E2F1;HDAC2;MYC;NFKB1;RELA;RUNX1;STAT5A
hsa05216	Thyroid cancer	37	5	0.371476	13.4598	3.01475e-05	0.000888362	4609;6256;6257;6932;6934	MYC;RXRA;RXRB;TCF7;TCF7L2
hsa04658	Th1 and Th2 cell differentiation	92	7	0.923669	7.57847	3.40849e-05	0.000888362	2353;3516;3725;4790;5970;6776;6778	FOS;JUN;NFKB1;RBPJ;RELA;STAT5A;STAT6
hsa04657	IL-17 signaling pathway	93	7	0.933709	7.49698	3.65666e-05	0.000888362	1051;2353;2354;3725;3727;4790;5970	CEBPB;FOS;FOSB;JUN;JUND;NFKB1;RELA
hsa04380	Osteoclast differentiation	128	8	1.28511	6.22517	3.81505e-05	0.000888362	2353;2354;3725;3726;3727;4790;4791;5970	FOS;FOSB;JUN;JUNB;JUND;NFKB1;NFKB2;RELA
hsa05133	Pertussis	76	6	0.763031	7.86337	0.000104368	0.0021855	2353;3394;3661;3725;4790;5970	FOS;IRF3;IRF8;JUN;NFKB1;RELA
hsa04668	TNF signaling pathway	110	7	1.10439	6.33836	0.000107264	0.0021855	1051;2353;3725;3726;4790;5970;602	BCL3;CEBPB;FOS;JUN;JUNB;NFKB1;RELA
hsa05215	Prostate cancer	97	6	0.973869	6.16099	0.000399647	0.00725401	1869;2033;4790;5970;6932;6934	E2F1;EP300;NFKB1;RELA;TCF7;TCF7L2
hsa05418	Fluid shear stress and atherosclerosis	138	7	1.3855	5.05231	0.000436978	0.00725401	10365;2353;3725;4205;4780;4790;5970	FOS;JUN;KLF2;MEF2A;NFE2L2;NFKB1;RELA
hsa04137	Mitophagy	65	5	0.652592	7.66175	0.000459352	0.00725401	1869;2309;3725;5970;7030	E2F1;FOXO3;JUN;RELA;TFE3
hsa05223	Non-small cell lung cancer	66	5	0.662632	7.54566	0.000493156	0.00725401	1869;2309;6256;6257;6776	E2F1;FOXO3;RXRA;RXRB;STAT5A
hsa05168	Herpes simplex infection	185	8	1.85738	4.30715	0.000493706	0.00725401	2033;2353;3054;3661;3725;4790;5970;6908	EP300;FOS;HCFC1;IRF3;JUN;NFKB1;RELA;TBP
hsa05165	Human papillomavirus infection	339	11	3.40352	3.23195	0.000509157	0.00725401	1869;2033;3066;3516;3661;4790;55502;5970;6908;6932;6934	E2F1;EP300;HDAC2;HES6;IRF3;NFKB1;RBPJ;RELA;TBP;TCF7;TCF7L2
hsa05167	Kaposi sarcoma-associated herpesvirus infection	186	8	1.86742	4.28399	0.000511786	0.00725401	1869;2033;2353;3661;3725;4609;4790;5970	E2F1;EP300;FOS;IRF3;JUN;MYC;NFKB1;RELA
hsa04620	Toll-like receptor signaling pathway	104	6	1.04415	5.74631	0.000580701	0.00749845	2353;3661;3663;3725;4790;5970	FOS;IRF3;IRF5;JUN;NFKB1;RELA
hsa05211	Renal cell carcinoma	69	5	0.692752	7.21759	0.000605872	0.00749845	2033;2113;3725;405;7030	ARNT;EP300;ETS1;JUN;TFE3
hsa05224	Breast cancer	147	7	1.47586	4.74299	0.000639138	0.00749845	1869;2353;3725;4609;4791;6932;6934	E2F1;FOS;JUN;MYC;NFKB2;TCF7;TCF7L2
hsa04928	Parathyroid hormone synthesis, secretion and action	106	6	1.06423	5.63789	0.000642632	0.00749845	1958;2353;3727;4205;6256;6257	EGR1;FOS;JUND;MEF2A;RXRA;RXRB
hsa04917	Prolactin signaling pathway	70	5	0.702792	7.11448	0.000647429	0.00749845	2309;2353;4790;5970;6776	FOS;FOXO3;NFKB1;RELA;STAT5A
hsa04010	MAPK signaling pathway	295	10	2.96177	3.37636	0.00066704	0.00749845	1649;2353;3725;3727;4149;4609;4790;4791;5970;6722	DDIT3;FOS;JUN;JUND;MAX;MYC;NFKB1;NFKB2;RELA;SRF
hsa03022	Basal transcription factors	45	4	0.451795	8.85358	0.00102088	0.0107537	2959;2962;6879;6908	GTF2B;GTF2F1;TAF7;TBP
hsa04919	Thyroid hormone signaling pathway	116	6	1.16463	5.15187	0.00103304	0.0107537	2033;3066;4609;6256;6257;7067	EP300;HDAC2;MYC;RXRA;RXRB;THRA
hsa04218	Cellular senescence	160	7	1.60638	4.35762	0.00105558	0.0107537	1869;1874;2113;2309;4609;4790;5970	E2F1;E2F4;ETS1;FOXO3;MYC;NFKB1;RELA
hsa05225	Hepatocellular carcinoma	167	7	1.67666	4.17497	0.00135504	0.0133861	1869;4609;4780;6597;6601;6932;6934	E2F1;MYC;NFE2L2;SMARCA4;SMARCC2;TCF7;TCF7L2
hsa05030	Cocaine addiction	49	4	0.491954	8.13084	0.00140852	0.0135053	2354;3725;4790;5970	FOSB;JUN;NFKB1;RELA
hsa04110	Cell cycle	124	6	1.24495	4.81949	0.00145972	0.0135963	1869;1874;2033;3066;4609;7709	E2F1;E2F4;EP300;HDAC2;MYC;ZBTB17
hsa05210	Colorectal cancer	86	5	0.86343	5.79086	0.00164548	0.0149007	2353;3725;4609;6932;6934	FOS;JUN;MYC;TCF7;TCF7L2
hsa05152	Tuberculosis	179	7	1.79714	3.89508	0.00201951	0.0177935	1051;1054;2033;4790;4800;5970;5993	CEBPB;CEBPG;EP300;NFKB1;NFYA;RELA;RFX5
hsa05134	Legionellosis	55	4	0.552194	7.24384	0.00216694	0.0185901	3297;4790;4791;5970	HSF1;NFKB1;NFKB2;RELA
hsa05213	Endometrial cancer	58	4	0.582313	6.86915	0.0026354	0.0220292	2309;4609;6932;6934	FOXO3;MYC;TCF7;TCF7L2
hsa04933	AGE-RAGE signaling pathway in diabetic complications	99	5	0.993949	5.03044	0.00305578	0.0249046	1958;3725;4790;5970;6776	EGR1;JUN;NFKB1;RELA;STAT5A
hsa04310	Wnt signaling pathway	146	6	1.46582	4.09326	0.00333302	0.0265016	2033;3725;4609;6932;6934;79718	EP300;JUN;MYC;TBL1XR1;TCF7;TCF7L2
hsa04623	Cytosolic DNA-sensing pathway	63	4	0.632513	6.32398	0.00356333	0.0270293	11128;3661;4790;5970	IRF3;NFKB1;POLR3A;RELA
hsa05226	Gastric cancer	148	6	1.4859	4.03795	0.00356521	0.0270293	1869;4609;6256;6257;6932;6934	E2F1;MYC;RXRA;RXRB;TCF7;TCF7L2
hsa04932	Non-alcoholic fatty liver disease (NAFLD)	149	6	1.49594	4.01085	0.00368573	0.0273079	1649;3725;4790;5970;6256;6945	DDIT3;JUN;MLX;NFKB1;RELA;RXRA
hsa04625	C-type lectin receptor signaling pathway	104	5	1.04415	4.78859	0.00378006	0.0273844	3725;4790;4791;5970;602	BCL3;JUN;NFKB1;NFKB2;RELA
hsa05321	Inflammatory bowel disease (IBD)	65	4	0.652592	6.1294	0.00398965	0.0282745	3725;4790;5970;6778	JUN;NFKB1;RELA;STAT6
hsa04934	Cushing syndrome	154	6	1.54614	3.88063	0.00433442	0.0300642	1869;196;405;5929;6932;6934	AHR;ARNT;E2F1;RBBP5;TCF7;TCF7L2
hsa04920	Adipocytokine signaling pathway	69	4	0.692752	5.77407	0.00494342	0.0335741	4790;5970;6256;6257	NFKB1;RELA;RXRA;RXRB
hsa04662	B cell receptor signaling pathway	71	4	0.712832	5.61142	0.0054732	0.0364136	2353;3725;4790;5970	FOS;JUN;NFKB1;RELA
hsa05140	Leishmaniasis	74	4	0.742951	5.38393	0.00633713	0.0413181	2353;3725;4790;5970	FOS;JUN;NFKB1;RELA
hsa04722	Neurotrophin signaling pathway	119	5	1.19475	4.18499	0.00668642	0.0427407	10782;2309;3725;4790;5970	FOXO3;JUN;NFKB1;RELA;ZNF274

[truncated: 6 more sheets: Table S11, Table S12, Table S13, Table S14, Table S15, Sheet2]
